# Supplementary material for: A mosquito salivary gland protein partially inhibits Plasmodium sporozoite cell traversal and transmission
Source: Nat Commun. 2018 Jul 25;9:2908. doi: 10.1038/s41467-018-05374-3 (PMC6060088; doi:10.1038/s41467-018-05374-3)
Supplement: Supplementary file 1 — Supplementary Data 2 [file 41467_2018_5374_MOESM1_ESM.xlsx]

## Sheet: Sheet1
				Spectral Count per Replicate			Identification Confidence per Replicate
Rank	Identified Proteins (887)	Accession Number	Molecular Weight	Ag SG 1	Ag SG 2	Ag SG 3	Ag SG 1	Ag SG 2	Ag SG 3
1	5'nucleotidase,ecto|protein_coding|3L:14583939-14586101:-1|gene:AGAP011026	AGAP011026-PA	63 kDa	802.36	887.55	925.57	1	1	1
2	hypotheticalprotein|protein_coding|3R:45281286-45290207:-1|gene:AGAP009917	AGAP009917-PA	338 kDa	774.94	843.84	795.7	1	1	1
3	SG1-likesalivaryprotein|protein_coding|X:11074262-11075440:-1|gene:AGAP000607	AGAP000607-PA	45 kDa	596.18	645.59	699.75	1	1	1
4	hypotheticalprotein|protein_coding|3R:45291206-45300124:1|gene:AGAP009918	AGAP009918-PA	340 kDa	538.29	564.25	547.59	1	1	1
5	hypotheticalprotein|protein_coding|3R:8559769-8560424:-1|gene:AGAP008282	AGAP008282-PA	18 kDa	392.04	428.02	372.16	1	1	1
6	Venomallergen|protein_coding|2L:31693764-31694704:1|gene:AGAP006421	AGAP006421-PA	29 kDa	356.49	378.2	349.87	1	1	1
7	hypotheticalprotein|protein_coding|3R:8558236-8558864:-1|gene:AGAP008281	AGAP008281-PA	19 kDa	220.39	249.08	246.17	1	1	1
8	hypotheticalprotein|protein_coding|X:11077270-11078565:1|gene:AGAP000610	AGAP000610-PA	49 kDa	223.44	223.67	260.71	1	1	1
9	hypotheticalprotein|protein_coding|3R:8562844-8563492:-1|gene:AGAP008284	AGAP008284-PA	19 kDa	164.53	173.85	201.59	1	1	1
10	LongformD7salivaryprotein|protein_coding|3R:8545938-8547063:1|gene:AGAP008279	AGAP008279-PA	36 kDa	268.13	281.62	238.42	1	1	1
11	hypotheticalprotein|protein_coding|3R:8561589-8562220:-1|gene:AGAP008283	AGAP008283-PA	19 kDa	162.5	202.32	201.59	1	1	1
12	GSG6salivaryprotein|protein_coding|X:2405694-2406041:-1|gene:AGAP000150	AGAP000150-PA	13 kDa	156.41	166.73	184.14	1	1	1
13	hypotheticalprotein|protein_coding|2R:4001237-4002412:1|gene:AGAP001374	AGAP001374-PA	44 kDa	162.5	169.78	157.01	1	1	1
14	hypotheticalprotein|protein_coding|X:11075771-11076976:1|gene:AGAP000609	AGAP000609-PA	47 kDa	102.58	110.82	107.58	1	1	1
15	GSG1bsalivaryproteins|protein_coding|X:9838307-9839464:1|gene:AGAP000548	AGAP000548-PA	44 kDa	119.85	124.03	133.75	1	1	1
16	Ser/Thrproteinphosphatase/nucleotidase|protein_coding|3L:35698416-35700456:1|gene:AGAP011971	AGAP011971-PA	62 kDa	121.88	130.13	127.93	1	1	1
17	LongformD7salivaryprotein|protein_coding|3R:8544054-8545174:1|gene:AGAP008278	AGAP008278-PA	36 kDa	163.52	178.93	155.07	1	1	1
18	hypotheticalprotein|protein_coding|X:11082881-11084086:1|gene:AGAP000612	AGAP000612-PA	46 kDa	72.111	79.3	83.349	1	1	1
19	hypotheticalprotein|protein_coding|X:11079041-11080288:1|gene:AGAP000611	AGAP000611-PA	48 kDa	77.189	84.384	81.411	1	1	1
20	hypotheticalprotein|protein_coding|2L:33002184-33002459:-1|gene:AGAP006494	AGAP006494-PA	10 kDa	77.189	84.384	79.473	1	1	1
21	elongationfactor1-alpha|protein_coding|2L:46338841-46340232:1|gene:AGAP007406	AGAP007406-PA	50 kDa	77.189	66.084	70.75	1	1	1
22	Tubulinalpha-4Achain|protein_coding|2R:1618103-1620207:-1|gene:AGAP001218	AGAP001218-PA (+1)	50 kDa	71.095	81.334	76.565	1	1	1
23	hypotheticalprotein|protein_coding|2R:15435583-15437440:1|gene:AGAP002102	AGAP002102-PA	67 kDa	75.158	56.934	73.658	1	1	1
24	lipophorin|protein_coding|2R:11117036-11163371:-1|gene:AGAP001826	AGAP001826-PA	371 kDa	73.126	48.8	68.812	1	1	1
25	F-typeH+-transportingATPasesubunitalpha|protein_coding|2L:10355424-10358073:1|gene:AGAP005134	AGAP005134-PA	59 kDa	60.939	59.984	50.397	1	1	1
26	pyruvatecarboxylase|protein_coding|2L:2999468-3004703:-1|gene:AGAP004742	AGAP004742-PB	131 kDa	72.111	51.85	47.49	1	1	1
27	sodium/potassium-transportingATPasesubunitalpha|protein_coding|2R:28323518-28387114:1|gene:AGAP002858	AGAP002858-PC	115 kDa	51.798	54.9	56.212	1	1	1
28	GSG7salivaryprotein|protein_coding|3R:6962612-6963221:-1|gene:AGAP008216	AGAP008216-PA	16 kDa	41.641	45.75	36.829	1	1	1
29	hypotheticalprotein|protein_coding|2R:54712520-54713599:-1|gene:AGAP004334	AGAP004334-PA	38 kDa	60.939	55.917	57.182	1	1	1
30	fattyacidsynthase,animaltype|protein_coding|3R:28141291-28150307:1|gene:AGAP009176	AGAP009176-PA	266 kDa	70.079	38.634	39.736	1	1	1
31	delta-1-pyrroline-5-carboxylatesynthetase|protein_coding|2R:22185350-22193225:-1|gene:AGAP002518	AGAP002518-PA	86 kDa	61.954	48.8	44.582	1	1	1
32	elongationfactor2|protein_coding|3R:33496915-33501698:-1|gene:AGAP009441	AGAP009441-PA (+1)	95 kDa	48.751	52.867	48.459	1	1	1
33	hemeperoxidase|protein_coding|3L:9089962-9103038:-1|gene:AGAP010735	AGAP010735-PA	139 kDa	58.907	54.9	50.397	1	1	1
34	myosinheavychain|protein_coding|2L:47149991-47186184:1|gene:AGAP007523	AGAP007523-PA (+1)	228 kDa	46.72	51.85	48.459	1	1	1
35	proteindisulfide-isomeraseA1|protein_coding|3L:41763690-41768233:-1|gene:AGAP012407	AGAP012407-PA	53 kDa	48.751	47.784	50.397	1	1	1
36	V-typeprotonATPasecatalyticsubunitA|protein_coding|2R:33386137-33388965:-1|gene:AGAP003153	AGAP003153-PA (+3)	68 kDa	46.72	46.767	46.521	1	1	1
37	starchphosphorylase|protein_coding|3R:3218295-3221971:-1|gene:AGAP007939	AGAP007939-PA	97 kDa	54.845	40.667	42.644	1	1	1
38	spectrinalpha|protein_coding|2L:36690201-36701588:1|gene:AGAP006686	AGAP006686-PA	278 kDa	38.594	38.634	37.798	1	1	1
39	aconitatehydratase1/homoaconitase|protein_coding|3R:2122554-2126811:-1|gene:AGAP007852	AGAP007852-PA (+1)	85 kDa	46.72	39.65	36.829	1	1	1
40	heatshockprotein90kDabeta|protein_coding|2R:4750041-4752631:-1|gene:AGAP001424	AGAP001424-PA	91 kDa	38.594	37.617	38.767	1	1	1
41	actin|protein_coding|X:11656334-11657464:-1|gene:AGAP000651	AGAP000651-PA (+2)	42 kDa	80.236	84.384	81.411	1	1	1
42	Moesin/ezrin/radixinhomolog1|protein_coding|X:9974551-10002498:1|gene:AGAP000562	AGAP000562-PA (+2)	68 kDa	36.563	39.65	29.075	1	1	1
43	creatinekinase|protein_coding|2L:17961670-17999176:1|gene:AGAP005627	AGAP005627-PF	70 kDa	32.501	31.517	31.014	1	1	1
44	heatshock70kDaprotein5|protein_coding|2R:51642759-51644738:1|gene:AGAP004192	AGAP004192-PA	73 kDa	40.626	36.6	39.736	1	1	1
45	pyruvatekinase|protein_coding|2R:58245995-58250845:-1|gene:AGAP004596	AGAP004596-PA	56 kDa	40.626	37.617	34.89	1	1	1
46	C-TypeLysozyme.|protein_coding|2L:45981093-45981661:-1|gene:AGAP007347	AGAP007347-PA	15 kDa	38.594	35.584	35.86	1	1	1
47	glutaminesynthetase|protein_coding|3R:22731159-22732367:-1|gene:AGAP008988	AGAP008988-PA	45 kDa	34.532	27.45	28.106	1	1	1
48	enolase|protein_coding|3R:1485308-1486754:1|gene:AGAP007827	AGAP007827-PA (+1)	47 kDa	39.61	30.5	31.014	1	1	1
49	glyceraldehyde3-phosphatedehydrogenase|protein_coding|3R:37154051-37155049:1|gene:AGAP009623	AGAP009623-PA	35 kDa	27.422	30.5	29.075	1	1	1
50	V-typeH+-transportingATPasesubunitB|protein_coding|2R:28670971-28673585:1|gene:AGAP002884	AGAP002884-PA	56 kDa	28.438	33.55	36.829	1	1	1
51	enoyl-CoAhydratase/long-chain3-hydroxyacyl-CoAdehydrogenase|protein_coding|3R:833413-836343:1|gene:AGAP007784	AGAP007784-PA (+1)	83 kDa	41.641	32.534	27.137	1	1	1
52	Heatshockprotein83|protein_coding|2L:40256208-40258370:-1|gene:AGAP006958	AGAP006958-PA	82 kDa	27.422	32.534	27.137	1	1	1
53	hypotheticalprotein|protein_coding|3R:3999313-3999767:-1|gene:AGAP008004	AGAP008004-PA	11 kDa	26.407	25.417	25.199	1	1	1
54	spectrinbeta|protein_coding|2R:56061220-56083921:1|gene:AGAP004440	AGAP004440-PA (+2)	481 kDa	26.407	24.4	30.045	1	1	1
55	heatshock70kDaprotein1/8|protein_coding|2R:14828744-14830714:1|gene:AGAP002076	AGAP002076-PA	71 kDa	33.516	32.534	35.86	1	1	1
56	isocitratedehydrogenase|protein_coding|2R:33509699-33511959:1|gene:AGAP003168	AGAP003168-PA	51 kDa	34.532	30.5	34.89	1	1	1
57	60kDaheatshockprotein,mitochondrialprecursor|protein_coding|2R:47808071-47809937:-1|gene:AGAP004002	AGAP004002-PA	61 kDa	34.532	28.467	27.137	1	1	1
58	14-3-3proteinepsilon|protein_coding|2R:617564-625113:-1|gene:AGAP001151	AGAP001151-PA	29 kDa	29.454	33.55	30.045	1	1	1
59	acetyl-CoAacyltransferase2|protein_coding|2L:38891170-38893291:1|gene:AGAP006821	AGAP006821-PA	42 kDa	27.422	20.333	21.322	1	1	1
60	hypotheticalprotein|protein_coding|3R:8557291-8557862:-1|gene:AGAP008280	AGAP008280-PA	19 kDa	22.344	23.383	24.229	1	1	1
61	tubulinbeta|protein_coding|3L:13308192-13326418:-1|gene:AGAP010929	AGAP010929-PA	50 kDa	80.236	82.35	78.503	1	1	1
62	ADP,ATPcarrierprotein1|protein_coding|2L:38179028-38184068:-1|gene:AGAP006782	AGAP006782-PA	33 kDa	34.532	32.534	31.014	1	1	1
63	4-coumarate:CoAligase|protein_coding|2R:22051211-22066118:-1|gene:AGAP002503	AGAP002503-PA	65 kDa	29.454	22.367	16.476	1	1	1
64	ubiquinol-cytochromecreductasecoresubunit2|protein_coding|2L:26647662-26649388:1|gene:AGAP006099	AGAP006099-PA	45 kDa	25.391	26.433	25.199	1	1	1
65	acyl-CoAdehydrogenase|protein_coding|2L:18491771-18494091:-1|gene:AGAP005662	AGAP005662-PA	45 kDa	25.391	18.3	20.353	1	1	1
66	alaninetransaminase|protein_coding|X:17030535-17036473:-1|gene:AGAP000901	AGAP000901-PA	61 kDa	23.36	23.383	14.538	1	1	1
67	hypotheticalprotein|protein_coding|3R:17377402-17381281:-1|gene:AGAP028164	AGAP028164-PA	69 kDa	26.407	28.467	23.26	1	1	1
68	calreticulin|protein_coding|2R:51938091-51941107:-1|gene:AGAP004212	AGAP004212-PA	46 kDa	23.36	19.317	22.291	1	1	1
69	1-pyrroline-5-carboxylatedehydrogenase|protein_coding|2R:55076751-55081158:-1|gene:AGAP004366	AGAP004366-PA	64 kDa	21.329	22.367	19.384	1	1	1
70	calcium-transportingATPasesarcoplasmic/endoplasmicreticulumtype|protein_coding|2L:27903046-27928073:1|gene:AGAP006186	AGAP006186-PB	110 kDa	16.25	20.333	21.322	1	1	1
71	Gamma-interferon-induciblelysosomalthiolreductase|protein_coding|2R:57539514-57542459:1|gene:AGAP004551	AGAP004551-PA	27 kDa	22.344	24.4	23.26	1	1	1
72	hypotheticalprotein|protein_coding|2L:21865535-21867076:1|gene:AGAP005822	AGAP005822-PA	55 kDa	21.329	22.367	25.199	1	1	1
73	F-typeH+-transportingATPasesubunitgamma|protein_coding|3R:3386900-3387890:1|gene:AGAP007966	AGAP007966-PA (+2)	33 kDa	23.36	21.35	20.353	1	1	1
74	ATPcitratelyase|protein_coding|3R:49548211-49554491:1|gene:AGAP010156	AGAP010156-PA	118 kDa	32.501	25.417	16.476	1	1	1
75	malatedehydrogenase|protein_coding|2R:11975943-11977395:1|gene:AGAP001903	AGAP001903-PA	35 kDa	18.282	17.283	18.414	1	1	1
76	glycinehydroxymethyltransferase|protein_coding|X:22328619-22330127:1|gene:AGAP001065	AGAP001065-PA (+7)	52 kDa	26.407	18.3	19.384	1	1	1
77	Eukaryotictranslationinitiationfactor4A,isoform2|protein_coding|3R:44558848-44561275:-1|gene:AGAP009863	AGAP009863-PA	46 kDa	23.36	21.35	19.384	1	1	1
78	lowdensitylipoprotein-relatedprotein2|protein_coding|X:5789951-5813837:-1|gene:AGAP000331	AGAP000331-PA	517 kDa	19.297	15.25	22.291	1	1	1
79	staphylococcalnucleasedomain-containingprotein1|protein_coding|2L:18535638-18541919:-1|gene:AGAP005672	AGAP005672-PA	104 kDa	23.36	22.367	16.476	1	1	1
80	clathrinheavychain|protein_coding|2R:31211005-31217737:1|gene:AGAP003021	AGAP003021-PA (+1)	191 kDa	18.282	21.35	18.414	1	1	1
81	succinyl-CoAsynthetasebetasubunit|protein_coding|2L:3021924-3025397:1|gene:AGAP004744	AGAP004744-PA	49 kDa	21.329	18.3	16.476	1	1	1
82	proteindisulfideisomerasefamilyA,member3|protein_coding|2L:46286058-46287785:1|gene:AGAP007393	AGAP007393-PA (+2)	54 kDa	21.329	20.333	22.291	1	1	1
83	citratesynthase|protein_coding|3L:36859979-36869012:1|gene:AGAP012048	AGAP012048-PA	52 kDa	24.375	19.317	18.414	1	1	1
84	hypotheticalprotein|protein_coding|2R:13208876-13209867:1|gene:AGAP001988	AGAP001988-PA	31 kDa	18.282	17.283	21.322	1	1	1
85	glycerol-3-phosphatedehydrogenase(NAD+)|protein_coding|2L:48086521-48094192:-1|gene:AGAP007593	AGAP007593-PA (+1)	39 kDa	19.297	17.283	24.229	1	1	1
86	hypotheticalprotein|protein_coding|3R:46978863-46979536:-1|gene:AGAP009974	AGAP009974-PA	19 kDa	17.266	22.367	24.229	1	1	1
87	transitionalendoplasmicreticulumATPase|protein_coding|2L:18010658-18014675:-1|gene:AGAP005630	AGAP005630-PA	89 kDa	17.266	21.35	16.476	1	1	1
88	glycineC-acetyltransferase|protein_coding|2L:20547013-20549012:1|gene:AGAP005781	AGAP005781-PA	47 kDa	20.313	17.283	14.538	1	1	1
89	hypotheticalprotein|protein_coding|3R:34805842-34806467:1|gene:AGAP009502	AGAP009502-PA	21 kDa	16.25	15.25	18.414	1	1	1
90	Voltage-dependentanion-selectivechannelprotein2|protein_coding|3R:44049219-44050459:1|gene:AGAP009833	AGAP009833-PA	31 kDa	20.313	19.317	19.384	1	1	1
91	Multipleinositolpolyphosphatephosphatase|protein_coding|2L:40275166-40276845:1|gene:AGAP006962	AGAP006962-PA	57 kDa	12.188	18.3	14.538	1	1	1
92	prolyloligopeptidase|protein_coding|3R:28109194-28112206:-1|gene:AGAP009172	AGAP009172-PA	88 kDa	17.266	17.283	17.445	1	1	1
93	Mitochondrialelectrontransferflavoproteinsubunitalpha|protein_coding|2R:47973615-47974897:-1|gene:AGAP004031	AGAP004031-PA	35 kDa	17.266	19.317	15.507	1	1	1
94	transketolase|protein_coding|3L:18115145-18118550:1|gene:AGAP011161	AGAP011161-PA	68 kDa	21.329	17.283	18.414	1	1	1
95	40SribosomalproteinSA|protein_coding|3L:33171250-33172204:1|gene:AGAP011777	AGAP011777-PA	31 kDa	18.282	16.267	17.445	1	1	1
96	40SribosomalproteinS4|protein_coding|2L:39285236-39287220:-1|gene:AGAP006871	AGAP006871-PA	30 kDa	11.172	11.183	10.661	1	1	1
97	isocitratedehydrogenase(NAD+)|protein_coding|2R:26287064-26289254:1|gene:AGAP002728	AGAP002728-PA (+1)	39 kDa	16.25	17.283	16.476	1	1	1
98	peroxiredoxin5,atypical2-Cysperoxiredoxin|protein_coding|2R:3004695-3008509:1|gene:AGAP001325	AGAP001325-PA	21 kDa	17.266	17.283	19.384	1	1	1
99	fumaratehydratase,classII|protein_coding|2R:11882152-11885501:-1|gene:AGAP001884	AGAP001884-PA	54 kDa	13.203	17.283	13.568	1	1	1
100	hypotheticalprotein|protein_coding|2R:47694883-47696137:-1|gene:AGAP013423	AGAP013423-PA	43 kDa	17.266	15.25	16.476	1	1	1
101	glutamatedehydrogenase(NAD(P)+)|protein_coding|2R:55056306-55066884:-1|gene:AGAP004362	AGAP004362-PA (+1)	63 kDa	21.329	15.25	13.568	1	1	1
102	peptidase(mitochondrialprocessing)beta|protein_coding|2L:17030679-17032097:1|gene:AGAP005558	AGAP005558-PA	52 kDa	15.235	19.317	17.445	1	1	1
103	threonine3-dehydrogenase|protein_coding|3L:35499770-35502693:1|gene:AGAP011948	AGAP011948-PA	41 kDa	14.219	15.25	16.476	1	1	1
104	triosephosphateisomerase(TIM)|protein_coding|2R:7025340-7026083:-1|gene:AGAP001630	AGAP001630-PA	26 kDa	22.344	14.233	15.507	1	1	1
105	hypoxiaup-regulated1|protein_coding|2R:11265748-11268729:-1|gene:AGAP001827	AGAP001827-PA	108 kDa	14.219	17.283	18.414	1	1	1
106	succinyl-CoAsynthetasealphasubunit|protein_coding|2R:2843216-2845169:1|gene:AGAP001312	AGAP001312-PA	35 kDa	15.235	15.25	15.507	1	1	1
107	solutecarrierfamily12(sodium/potassium/chloridetransporter),member2|protein_coding|2R:6186490-6193122:1|gene:AGAP001557	AGAP001557-PA	124 kDa	16.25	14.233	16.476	1	1	1
108	aspartateaminotransferase,mitochondrial|protein_coding|3R:38661350-38667881:-1|gene:AGAP009685	AGAP009685-PA	47 kDa	15.235	11.183	16.476	1	1	1
109	isoleucyl-tRNAsynthetase|protein_coding|2R:15427630-15431376:1|gene:AGAP002101	AGAP002101-PA	140 kDa	14.219	11.183	16.476	1	1	1
110	nucleoside-diphosphatekinase|protein_coding|2L:43043679-43044386:1|gene:AGAP007120	AGAP007120-PA	19 kDa	12.188	12.2	10.661	1	1	1
111	hypotheticalprotein|protein_coding|X:320251-323017:-1|gene:AGAP000023	AGAP000023-PA	42 kDa	12.188	16.267	14.538	1	1	1
112	hypotheticalprotein|protein_coding|2R:20646740-20649951:-1|gene:AGAP002364	AGAP002364-PA	82 kDa	13.203	12.2	11.63	1	1	1
113	V-typeH+-transportingATPasesubunitE|protein_coding|2R:20955881-20957540:1|gene:AGAP002401	AGAP002401-PA	26 kDa	12.188	15.25	13.568	1	1	1
114	C-1-tetrahydrofolatesynthase,mitochondrialprecursor|protein_coding|2R:28075093-28081793:-1|gene:AGAP002830	AGAP002830-PA	101 kDa	16.25	7.1167	9.6918	1	1	1
115	cytosolaminopeptidase|protein_coding|2R:44705161-44715011:-1|gene:AGAP003869	AGAP003869-PA	54 kDa	17.266	12.2	11.63	1	1	1
116	vigilin|protein_coding|2L:15971450-15975456:1|gene:AGAP005467	AGAP005467-PA (+1)	145 kDa	13.203	11.183	13.568	1	1	1
117	hypotheticalprotein|protein_coding|3R:8811666-8812005:1|gene:AGAP008307	AGAP008307-PA	10 kDa	18.282	16.267	13.568	1	1	1
118	dihydrolipoamidedehydrogenase|protein_coding|3L:30343266-30347159:-1|gene:AGAP011629	AGAP011629-PA	53 kDa	14.219	13.217	12.599	1	1	1
119	40SribosomalproteinS6|protein_coding|2R:29609284-29611231:-1|gene:AGAP002919	AGAP002919-PA	48 kDa	12.188	13.217	13.568	1	1	1
120	electrontransferflavoproteinsubunitbeta,mitochondrial|protein_coding|2R:59553215-59554222:-1|gene:AGAP004653	AGAP004653-PA	28 kDa	16.25	14.233	12.599	1	1	1
121	phosphoglyceratekinase|protein_coding|3R:18055021-18056611:-1|gene:AGAP008802	AGAP008802-PA	44 kDa	18.282	14.233	13.568	1	1	1
122	Ca2+transportingATPase,plasmamembrane|protein_coding|3L:7837545-7849506:-1|gene:AGAP010638	AGAP010638-PA	124 kDa	11.172	13.217	11.63	1	1	1
123	polyadenylate-bindingprotein|protein_coding|3L:16474901-16480123:-1|gene:AGAP011092	AGAP011092-PA	71 kDa	12.188	15.25	15.507	1	1	1
124	GSG7salivaryprotein|protein_coding|3R:6961161-6961679:-1|gene:AGAP008215	AGAP008215-PA	16 kDa	7.1095	9.1501	8.7226	1	1	1
125	F-typeH+-transportingATPasesubunitb|protein_coding|2R:569086-570174:-1|gene:AGAP001138	AGAP001138-PA	27 kDa	13.203	14.233	13.568	1	1	1
126	NADHdehydrogenase(ubiquinone)Fe-Sprotein1|protein_coding|2R:7320328-7322744:1|gene:AGAP001653	AGAP001653-PA (+1)	79 kDa	13.203	13.217	12.599	1	1	1
127	60SribosomalproteinL13|protein_coding|2R:10621526-10622832:-1|gene:AGAP001805	AGAP001805-PA	25 kDa	16.25	15.25	10.661	1	1	1
128	cathepsinD|protein_coding|2R:34794101-34795805:1|gene:AGAP003277	AGAP003277-PA (+3)	42 kDa	14.219	13.217	15.507	1	1	1
129	electron-transferring-flavoproteindehydrogenase|protein_coding|2L:23226543-23228724:-1|gene:AGAP005894	AGAP005894-PA	66 kDa	19.297	13.217	12.599	1	1	1
130	Tyrosine3-monooxygenase/tryptophan5-monooxygenaseactivationprotein,betapolypeptide2|protein_coding|2L:48609260-48612726:-1|gene:AGAP007643	AGAP007643-PA (+1)	28 kDa	17.266	18.3	13.568	1	1	1
131	Sideroflexin1,2,3|protein_coding|2R:57327659-57329455:1|gene:AGAP004519	AGAP004519-PA	36 kDa	15.235	12.2	12.599	1	1	1
132	aldehydeoxidase|protein_coding|2L:28512830-28517680:1|gene:AGAP006220	AGAP006220-PA	126 kDa	12.188	13.217	14.538	1	1	1
133	RabGDPdissociationinhibitorbeta|protein_coding|3R:47950588-47953337:-1|gene:AGAP010025	AGAP010025-PA	50 kDa	13.203	11.183	10.661	1	1	1
134	40SribosomalproteinS27a|protein_coding|3R:3990466-3991025:-1|gene:AGAP013742	AGAP013742-PA	18 kDa	10.156	8.1334	9.6918	1	1	1
135	methylmalonate-semialdehydedehydrogenase(acylating),mitochondrial|protein_coding|2R:22045901-22048654:-1|gene:AGAP002499	AGAP002499-PA	57 kDa	15.235	13.217	10.661	1	1	1
136	40SribosomalproteinS2|protein_coding|2R:43124620-43125724:-1|gene:AGAP003768	AGAP003768-PA (+1)	30 kDa	11.172	11.183	9.6918	1	1	1
137	threonyl-tRNAsynthetase|protein_coding|3R:21102673-21105770:1|gene:AGAP008929	AGAP008929-PC	83 kDa	12.188	14.233	13.568	1	1	1
138	prohibitin1|protein_coding|3R:31267258-31268156:1|gene:AGAP009323	AGAP009323-PA (+1)	30 kDa	11.172	9.1501	11.63	1	1	1
139	60SribosomalproteinL7a|protein_coding|2L:24055294-24056109:-1|gene:AGAP005960	AGAP005960-PA	31 kDa	13.203	13.217	13.568	1	1	1
140	oligosaccharyltransferasecomplexsubunitdelta(ribophorinII)|protein_coding|2L:48540332-48542488:-1|gene:AGAP007638	AGAP007638-PA	69 kDa	9.1408	16.267	13.568	1	1	1
141	adenosylhomocysteinase|protein_coding|X:14428906-14435537:1|gene:AGAP000792	AGAP000792-PA	51 kDa	14.219	9.1501	14.538	1	1	1
142	40SribosomalproteinS8|protein_coding|2R:21382212-21383606:-1|gene:AGAP002437	AGAP002437-PA	23 kDa	11.172	12.2	9.6918	1	1	1
143	acetyl-CoAcarboxylase/biotincarboxylase|protein_coding|2L:11389330-11403942:1|gene:AGAP005175	AGAP005175-PA (+1)	261 kDa	19.297	8.1334	7.7534	1	1	1
144	UDP-glucose4-epimerase|protein_coding|3L:39524958-39526328:-1|gene:AGAP012261	AGAP012261-PA	38 kDa	10.156	12.2	6.7842	1	1	1
145	Bifunctionalpyrimidinebiosynthesisprotein(PyrABCN)|protein_coding|X:5338077-5360330:-1|gene:AGAP000300	AGAP000300-PA	251 kDa	10.156	8.1334	11.63	1	1	1
146	aldehydedehydrogenase(NAD+)|protein_coding|2R:41060161-41061945:1|gene:AGAP003652	AGAP003652-PA (+1)	57 kDa	10.156	11.183	11.63	1	1	1
147	cytochromec|protein_coding|3R:35606586-35606912:1|gene:AGAP009537	AGAP009537-PA	12 kDa	13.203	12.2	11.63	1	1	1
148	prohibitin2|protein_coding|3R:37484416-37487973:-1|gene:AGAP009642	AGAP009642-PA	38 kDa	12.188	9.1501	11.63	1	1	1
149	acetyl-CoAC-acetyltransferase|protein_coding|3L:21118672-21119913:1|gene:AGAP011329	AGAP011329-PA	44 kDa	13.203	12.2	11.63	1	1	1
150	acetyl-CoAacyltransferase|protein_coding|3L:33866988-33868327:1|gene:AGAP011827	AGAP011827-PA	41 kDa	13.203	12.2	13.568	1	1	1
151	elongationfactor1-gamma|protein_coding|X:16713303-16714958:-1|gene:AGAP000883	AGAP000883-PA	49 kDa	11.172	9.1501	9.6918	1	1	1
152	glutamatesynthase(NADPH/NADH)|protein_coding|2L:30472728-30489533:1|gene:AGAP006360	AGAP006360-PA	228 kDa	13.203	10.167	10.661	1	1	1
153	TranscriptionfactorBTF3homolog4|protein_coding|2L:34739065-34739553:-1|gene:AGAP006614	AGAP006614-PA	17 kDa	10.156	9.1501	11.63	1	1	1
154	sodium/potassium-transportingATPasesubunitbeta|protein_coding|3R:36755388-36771079:1|gene:AGAP009595	AGAP009595-PA	36 kDa	10.156	12.2	10.661	1	1	1
155	peptidyl-prolylisomeraseF(cyclophilinD)|protein_coding|X:8017977-8020420:-1|gene:AGAP000462	AGAP000462-PA (+1)	18 kDa	10.156	11.183	8.7226	1	1	1
156	Extendedsynaptotagmin-likeprotein2a|protein_coding|2R:42452242-42466980:1|gene:AGAP003725	AGAP003725-PA (+1)	92 kDa	13.203	12.2	12.599	1	1	1
157	cAMP-dependentproteinkinaseregulator|protein_coding|2L:6244207-6262504:1|gene:AGAP004940	AGAP004940-PA	44 kDa	11.172	13.217	12.599	1	1	1
158	Amyrel|protein_coding|2L:30561675-30563157:-1|gene:AGAP006371	AGAP006371-PA	52 kDa	11.172	10.167	10.661	1	1	1
159	guaninenucleotide-bindingproteinsubunitbeta-2-like1protein|protein_coding|3R:49908149-49910286:1|gene:AGAP010173	AGAP010173-PA	35 kDa	11.172	12.2	11.63	1	1	1
160	eukaryotictranslationinitiationfactor3subunitA|protein_coding|2R:20284549-20288177:1|gene:AGAP002340	AGAP002340-PA	132 kDa	10.156	7.1167	6.7842	1	1	1
161	Proliferation-associated2G4|protein_coding|2L:10198660-10201996:1|gene:AGAP005108	AGAP005108-PA	46 kDa	12.188	11.183	10.661	1	1	1
162	F-typeH+-transportingATPasesubunitdelta|protein_coding|3R:1841882-1842364:1|gene:AGAP007841	AGAP007841-PA	17 kDa	12.188	12.2	11.63	1	1	1
163	succinatedehydrogenase(ubiquinone)flavoproteinsubunit|protein_coding|3L:3189394-3192278:1|gene:AGAP010429	AGAP010429-PA	72 kDa	9.1408	11.183	13.568	1	1	1
164	enoyl-CoAhydratase|protein_coding|3L:33896030-33897085:1|gene:AGAP011833	AGAP011833-PA	32 kDa	13.203	8.1334	9.6918	1	1	1
165	ubiquitin-activatingenzymeE1|protein_coding|3L:34565747-34573636:-1|gene:AGAP011872	AGAP011872-PA	122 kDa	14.219	10.167	11.63	1	1	1
166	amidophosphoribosyltransferase|protein_coding|X:2993095-2995080:-1|gene:AGAP000179	AGAP000179-PA (+2)	62 kDa	10.156	8.1334	6.7842	1	1	1
167	40SribosomalproteinS3a|protein_coding|2R:39213702-39214882:-1|gene:AGAP003532	AGAP003532-PA	30 kDa	9.1408	11.183	10.661	1	1	1
168	importinbeta-3|protein_coding|2R:43128616-43133832:-1|gene:AGAP003769	AGAP003769-PA	125 kDa	12.188	11.183	8.7226	1	1	1
169	60SribosomalproteinL7|protein_coding|3R:20781586-20782605:1|gene:AGAP008916	AGAP008916-PA	32 kDa	11.172	11.183	9.6918	1	1	1
170	ubiquinol-cytochromecreductaseiron-sulfursubunit|protein_coding|3R:21800317-21801746:-1|gene:AGAP008955	AGAP008955-PA	28 kDa	7.1095	10.167	8.7226	1	1	1
171	F-typeH+-transportingATPasesubunitd|protein_coding|3L:17689378-17690225:1|gene:AGAP011131	AGAP011131-PA	20 kDa	12.188	12.2	8.7226	1	1	1
172	prolinedehydrogenase|protein_coding|2R:44656487-44672811:1|gene:AGAP003860	AGAP003860-PA (+2)	81 kDa	8.1252	12.2	10.661	1	1	1
173	40SribosomalproteinS9|protein_coding|2L:9150985-9153550:1|gene:AGAP005061	AGAP005061-PB	23 kDa	12.188	9.1501	8.7226	1	1	1
174	V-typeH+-transportingATPase54kDsubunit|protein_coding|3R:34693281-34696586:1|gene:AGAP009486	AGAP009486-PA	55 kDa	12.188	9.1501	9.6918	1	1	1
175	malatedehydrogenase|protein_coding|3R:34977878-34981324:-1|gene:AGAP009510	AGAP009510-PA	34 kDa	11.172	11.183	9.6918	1	1	1
176	60SribosomalproteinL10-1|protein_coding|X:18340222-18342538:1|gene:AGAP000953	AGAP000953-PA (+2)	25 kDa	7.1095	6.1	5.8151	1	1	1
177	pyruvatedehydrogenaseE1componentsubunitbeta|protein_coding|3L:3018539-3020310:1|gene:AGAP010421	AGAP010421-PA	38 kDa	11.172	11.183	8.7226	1	1	1
178	40SribosomalproteinS3|protein_coding|2R:12009718-12011048:-1|gene:AGAP001910	AGAP001910-PA	27 kDa	10.156	8.1334	7.7534	1	1	1
179	Cytochromecoxidasesubunit4isoform1,mitochondrialprecursor|protein_coding|3R:16158449-16159082:1|gene:AGAP008727	AGAP008727-PA (+3)	20 kDa	9.1408	9.1501	10.661	1	1	1
180	Serine/threonine-proteinphosphatase2A65kDaregulatorysubunitAbetaisoformisoformc|protein_coding|3R:25646166-25650894:-1|gene:AGAP009105	AGAP009105-PA	66 kDa	9.1408	8.1334	10.661	1	1	1
181	Adenylylcyclase-associatedprotein1|protein_coding|3R:49914396-49923056:-1|gene:AGAP010175	AGAP010175-PA (+3)	95 kDa	12.188	10.167	10.661	1	1	1
182	aldehydereductase|protein_coding|3L:15774210-15776890:-1|gene:AGAP011050	AGAP011050-PA	36 kDa	11.172	8.1334	8.7226	1	1	1
183	L-gulonate3-dehydrogenase|protein_coding|2L:46190807-46192419:1|gene:AGAP013544	AGAP013544-PA	35 kDa	10.156	9.1501	11.63	1	1	1
184	MitochondrialcytochromecoxidasesubunitVIC|protein_coding|3R:508390-508712:1|gene:AGAP007768	AGAP007768-PA	9 kDa	10.156	12.2	9.6918	1	1	1
185	thioredoxinreductase|protein_coding|X:10028632-10031999:1|gene:AGAP000565	AGAP000565-PA	57 kDa	8.1252	11.183	8.7226	1	1	1
186	Neuronalcelladhesionmolecule|protein_coding|X:13096618-13122314:1|gene:AGAP000720	AGAP000720-PA (+1)	140 kDa	8.1252	9.1501	13.568	1	1	1
187	saposin|protein_coding|X:23467516-23493461:-1|gene:AGAP001082	AGAP001082-PA (+1)	113 kDa	10.156	11.183	8.7226	1	1	1
188	2,3-bisphosphoglycerate-dependentphosphoglyceratemutase|protein_coding|2R:4739393-4740249:-1|gene:AGAP001420	AGAP001420-PA	29 kDa	9.1408	10.167	10.661	1	1	1
189	60SribosomalproteinLP0|protein_coding|2R:40369299-40370559:-1|gene:AGAP003592	AGAP003592-PA (+1)	34 kDa	9.1408	9.1501	8.7226	1	1	1
190	catalase|protein_coding|2L:5772129-5780988:1|gene:AGAP004904	AGAP004904-PA	57 kDa	9.1408	9.1501	9.6918	1	1	1
191	V-typeH+-transportingATPasesubunitC|protein_coding|2L:22427582-22433665:-1|gene:AGAP005845	AGAP005845-PA	44 kDa	6.0939	6.1	7.7534	1	1	1
192	3-oxoacidCoA-transferase|protein_coding|2L:26620119-26624653:-1|gene:AGAP006096	AGAP006096-PA	56 kDa	13.203	10.167	10.661	1	1	1
193	argininosuccinatelyase|protein_coding|3R:6123739-6125285:1|gene:AGAP008141	AGAP008141-PA	54 kDa	12.188	7.1167	8.7226	1	1	1
194	malatedehydrogenase(oxaloacetate-decarboxylating)(NADP+)|protein_coding|X:3012930-3021325:1|gene:AGAP000184	AGAP000184-PA (+1)	76 kDa	11.172	11.183	8.7226	1	1	1
195	40SribosomalproteinS10|protein_coding|X:13489601-13490155:-1|gene:AGAP000739	AGAP000739-PA	18 kDa	6.0939	9.1501	8.7226	1	1	1
196	Muscularprotein20|protein_coding|2R:2847152-2868225:1|gene:AGAP001313	AGAP001313-PA	21 kDa	10.156	11.183	10.661	1	1	1
197	BifunctionalpurinebiosynthesisproteinADE17|protein_coding|2R:4746244-4748099:-1|gene:AGAP001423	AGAP001423-PA	64 kDa	13.203	8.1334	8.7226	1	1	1
198	proteindisulfide-isomeraseA6|protein_coding|2R:12098233-12099570:1|gene:AGAP001919	AGAP001919-PA	49 kDa	11.172	8.1334	9.6918	1	1	1
199	60SribosomalproteinL3|protein_coding|2R:39456604-39459567:1|gene:AGAP003556	AGAP003556-PA	45 kDa	9.1408	8.1334	6.7842	1	1	1
200	Acetyl-CoAhydrolase/transferase(Precursor)|protein_coding|2R:55598421-55602879:-1|gene:AGAP004396	AGAP004396-PA	52 kDa	8.1252	7.1167	9.6918	1	1	1
201	Eukaryotictranslationinitiationfactor3subunitC|protein_coding|2L:2798074-2801008:1|gene:AGAP004725	AGAP004725-PA	112 kDa	8.1252	8.1334	7.7534	1	1	1
202	40SribosomalproteinS11|protein_coding|3R:47431966-47434663:1|gene:AGAP009998	AGAP009998-PA	18 kDa	7.1095	5.0834	6.7842	1	1	1
203	cytochromecoxidasesubunitVaprecursor|protein_coding|3L:18111843-18112304:-1|gene:AGAP011159	AGAP011159-PA	17 kDa	7.1095	5.0834	3.8767	1	1	1
204	3-methylcrotonyl-CoAcarboxylasebetasubunit|protein_coding|2R:26787853-26789693:-1|gene:AGAP002761	AGAP002761-PA	63 kDa	11.172	7.1167	6.7842	1	1	1
205	3-hydroxyisobutyratedehydrogenase|protein_coding|2L:17369577-17371537:1|gene:AGAP005581	AGAP005581-PA	34 kDa	9.1408	12.2	10.661	1	1	1
206	60SribosomalproteinL9|protein_coding|3R:34970133-34970813:1|gene:AGAP009508	AGAP009508-PA	22 kDa	8.1252	12.2	8.7226	1	1	1
207	40SribosomalproteinS7|protein_coding|3L:6565707-6566516:1|gene:AGAP010592	AGAP010592-PA	22 kDa	6.0939	8.1334	6.7842	1	1	1
208	60SribosomalproteinL18a|protein_coding|3L:39778944-39779877:1|gene:AGAP012284	AGAP012284-PA	21 kDa	5.0782	4.0667	4.8459	1	1	1
209	Phosphatecarrier,mitochondrial|protein_coding|2R:40350748-40352872:-1|gene:AGAP013333	AGAP013333-PA	38 kDa	7.1095	6.1	10.661	1	1	1
210	hypotheticalprotein|protein_coding|X:17079069-17099182:1|gene:AGAP000904	AGAP000904-PA	382 kDa	7.1095	8.1334	11.63	1	1	1
211	nucleophosmin3|protein_coding|2R:55594004-55595803:1|gene:AGAP004395	AGAP004395-PA	19 kDa	10.156	9.1501	7.7534	1	1	1
212	trehalose6-phosphatesynthase/phosphatase|protein_coding|3R:7167891-7172527:-1|gene:AGAP008227	AGAP008227-PA	92 kDa	11.172	7.1167	7.7534	1	1	1
213	Profilinprotein|protein_coding|3R:44535146-44555606:-1|gene:AGAP009861	AGAP009861-PA	14 kDa	9.1408	10.167	8.7226	1	1	1
214	cytochromecoxidasesubunit6a,mitochrondrial|protein_coding|X:15724507-15725070:-1|gene:AGAP000851	AGAP000851-PA	12 kDa	7.1095	7.1167	8.7226	1	1	1
215	proteinkinaseA|protein_coding|2R:4098311-4099372:-1|gene:AGAP001384	AGAP001384-PA	41 kDa	8.1252	9.1501	6.7842	1	1	1
216	phosphoribosylformylglycinamidinesynthase|protein_coding|2R:15221789-15227005:-1|gene:AGAP002091	AGAP002091-PA	147 kDa	12.188	6.1	7.7534	1	1	1
217	60SribosomalproteinL28|protein_coding|2L:15421252-15422329:1|gene:AGAP005427	AGAP005427-PA	17 kDa	9.1408	8.1334	7.7534	1	1	1
218	Mitochondrialcytochromec1hemeprotein|protein_coding|2L:40157992-40159990:1|gene:AGAP006936	AGAP006936-PA (+1)	33 kDa	9.1408	9.1501	7.7534	1	1	1
219	short/branchedchainacyl-CoAdehydrogenase|protein_coding|3R:43269836-43271089:-1|gene:AGAP009783	AGAP009783-PA	46 kDa	10.156	9.1501	6.7842	1	1	1
220	NADHdehydrogenase(ubiquinone)flavoprotein1|protein_coding|3R:48117728-48119289:-1|gene:AGAP010039	AGAP010039-PA	52 kDa	9.1408	10.167	9.6918	1	1	1
221	copper-zinc(Cu-Zn)superoxidedismutase|protein_coding|3L:1918745-1919639:1|gene:AGAP010347	AGAP010347-PA	16 kDa	9.1408	9.1501	9.6918	1	1	1
222	cathepsinF|protein_coding|2R:28576962-28587719:-1|gene:AGAP002879	AGAP002879-PA (+1)	200 kDa	5.0782	7.1167	7.7534	1	1	1
223	N-mycdownstreamregulated|protein_coding|2R:34321695-34347539:-1|gene:AGAP003238	AGAP003238-PC	40 kDa	7.1095	9.1501	8.7226	1	1	1
224	aconitatehydratase1/homoaconitase|protein_coding|2L:44757513-44760849:-1|gene:AGAP007258	AGAP007258-PA	99 kDa	7.1095	6.1	8.7226	1	1	1
225	GTP-bindingnuclearproteinRan|protein_coding|2L:49132701-49133423:-1|gene:AGAP007699	AGAP007699-PA (+2)	24 kDa	7.1095	5.0834	6.7842	1	1	1
226	40SribosomalproteinS5|protein_coding|3R:9179221-9180549:-1|gene:AGAP008329	AGAP008329-PA (+2)	26 kDa	6.0939	9.1501	7.7534	1	1	1
227	60SribosomalproteinL5|protein_coding|3R:24356067-24357683:-1|gene:AGAP009031	AGAP009031-PA	34 kDa	7.1095	6.1	9.6918	1	1	1
228	40SribosomalproteinS18|protein_coding|3L:2325062-2341765:1|gene:AGAP010375	AGAP010375-PA	26 kDa	10.156	9.1501	9.6918	1	1	1
229	transaldolase|protein_coding|3L:33331569-33333359:-1|gene:AGAP011800	AGAP011800-PA	37 kDa	7.1095	10.167	9.6918	1	1	1
230	mitochondrialprocessingpeptidase|protein_coding|X:17669389-17671168:1|gene:AGAP000935	AGAP000935-PA	52 kDa	9.1408	8.1334	10.661	1	1	1
231	chlorideintracellularchannel|protein_coding|X:18255347-18265441:-1|gene:AGAP000943	AGAP000943-PA (+6)	30 kDa	5.0782	7.1167	6.7842	1	1	1
232	nucleosomeassemblyprotein1-like1|protein_coding|2R:12380666-12381895:-1|gene:AGAP001928	AGAP001928-PA	47 kDa	9.1408	7.1167	7.7534	1	1	1
233	F-typeH+-transportingATPaseoligomycinsensitivityconferralprotein|protein_coding|2R:40404984-40405859:-1|gene:AGAP003599	AGAP003599-PA	22 kDa	5.0782	8.1334	8.7226	1	1	1
234	Ras-relatedproteinRab-1A|protein_coding|2R:50737239-50739791:-1|gene:AGAP004146	AGAP004146-PA	22 kDa	9.1408	7.1167	11.63	1	1	1
235	5'-nucleotidase|protein_coding|X:6905029-6915689:-1|gene:AGAP000380	AGAP000380-PA	74 kDa	7.1095	3.05	4.8459	1	1	1
236	Adenosylhomocysteinase|protein_coding|X:13067687-13073294:-1|gene:AGAP000719	AGAP000719-PA	48 kDa	5.0782	7.1167	6.7842	1	1	1
237	V-typeH+-transportingATPasesubunitI|protein_coding|2R:6485944-6488932:-1|gene:AGAP001587	AGAP001587-PA	95 kDa	5.0782	6.1	5.8151	1	1	1
238	60SribosomalproteinL6|protein_coding|2R:12011749-12012561:1|gene:AGAP001911	AGAP001911-PA	31 kDa	5.0782	5.0834	5.8151	1	1	1
239	60SribosomalproteinLP2|protein_coding|2R:31233690-31234110:-1|gene:AGAP003025	AGAP003025-PA (+2)	11 kDa	10.156	8.1334	8.7226	1	1	1
240	malatedehydrogenase(oxaloacetate-decarboxylating)(NADP+)|protein_coding|2R:50948265-50950137:-1|gene:AGAP004159	AGAP004159-PA (+1)	63 kDa	8.1252	8.1334	7.7534	1	1	1
241	thioester-containingprotein|protein_coding|3R:10061667-10075623:-1|gene:AGAP008364	AGAP008364-PA	164 kDa	9.1408	5.0834	8.7226	1	1	1
242	60SribosomalproteinL27a|protein_coding|3L:31717517-31718791:-1|gene:AGAP011706	AGAP011706-PA	17 kDa	9.1408	8.1334	7.7534	1	1	1
243	alpha,alpha-trehalase|protein_coding|3L:36939003-36942417:-1|gene:AGAP012053	AGAP012053-PA	65 kDa	8.1252	8.1334	8.7226	1	1	1
244	erythrocytemembraneproteinband4.1|protein_coding|3L:38503824-38514654:1|gene:AGAP012185	AGAP012185-PA	179 kDa	8.1252	5.0834	6.7842	1	1	1
245	prophenoloxidase|protein_coding|2L:7452452-7454889:-1|gene:AGAP004977	AGAP004977-PA	79 kDa	8.1252	2.0333	5.8151	1	1	1
246	Mitochondrialcytochromecoxidasesubunit5Bisoform1|protein_coding|3R:16068036-16069060:-1|gene:AGAP008724	AGAP008724-PA	13 kDa	8.1252	8.1334	8.7226	1	1	1
247	xylulokinase|protein_coding|X:4089729-4094062:-1|gene:AGAP000220	AGAP000220-PA	61 kDa	9.1408	5.0834	7.7534	1	1	1
248	60SribosomalproteinL4|protein_coding|2R:19054166-19056153:1|gene:AGAP002306	AGAP002306-PA	49 kDa	8.1252	6.1	7.7534	1	1	1
249	translationally-controlledtumorproteinhomolog|protein_coding|2R:25262292-25263450:1|gene:AGAP002667	AGAP002667-PA	20 kDa	7.1095	8.1334	5.8151	1	1	1
250	isocitratedehydrogenase|protein_coding|2L:36426076-36427317:-1|gene:AGAP006660	AGAP006660-PA (+2)	47 kDa	14.219	12.2	12.599	1	1	1
251	Arylsulfataseb|protein_coding|3L:21523453-21527626:-1|gene:AGAP011347	AGAP011347-PA	73 kDa	5.0782	7.1167	7.7534	1	1	1
252	60SribosomalproteinL21|protein_coding|3L:38003503-38004081:1|gene:AGAP012138	AGAP012138-PA	19 kDa	7.1095	6.1	6.7842	1	1	1
253	calmodulin|protein_coding|3L:13793741-13818291:1|gene:AGAP010957	AGAP010957-PA	17 kDa	7.1095	7.1167	6.7842	1	1	1
254	Mitochondrial10kDaheatshockprotein|protein_coding|2R:5691445-5692188:-1|gene:AGAP001502	AGAP001502-PA	11 kDa	6.0939	7.1167	7.7534	1	1	1
255	DnaJ(Hsp40)homolog,subfamilyC,member3|protein_coding|2R:26670117-26672233:1|gene:AGAP002752	AGAP002752-PA	57 kDa	7.1095	8.1334	9.6918	1	1	1
256	leucylaminopeptidase|protein_coding|2R:38176041-38183158:-1|gene:AGAP003475	AGAP003475-PA (+1)	56 kDa	6.0939	7.1167	6.7842	1	1	1
257	NADHdehydrogenase(ubiquinone)Fe-Sprotein3|protein_coding|2L:32355007-32355982:1|gene:AGAP006456	AGAP006456-PA	30 kDa	9.1408	6.1	7.7534	1	1	1
258	V-typeH+-transportingATPasesubunitD|protein_coding|3R:52655893-52656940:1|gene:AGAP010298	AGAP010298-PA	28 kDa	6.0939	7.1167	8.7226	1	1	1
259	40SribosomalproteinS19|protein_coding|3L:13354478-13355040:1|gene:AGAP010933	AGAP010933-PA	18 kDa	7.1095	8.1334	7.7534	1	1	1
260	40SribosomalproteinS14|protein_coding|X:11703376-11703942:-1|gene:AGAP000655	AGAP000655-PA (+1)	16 kDa	6.0939	7.1167	7.7534	1	1	1
261	calcium-bindingmitochondrialcarrierproteinAralar1|protein_coding|X:18370525-18381565:-1|gene:AGAP000958	AGAP000958-PA	74 kDa	6.0939	7.1167	4.8459	1	1	1
262	aminomethyltransferase|protein_coding|2R:451633-452960:1|gene:AGAP001124	AGAP001124-PA	46 kDa	9.1408	6.1	6.7842	1	1	1
263	T-complexprotein1subunitgamma|protein_coding|2R:26779591-26781437:-1|gene:AGAP002759	AGAP002759-PA	60 kDa	5.0782	2.0333	5.8151	1	1	1
264	Lipidstoragedropletssurface-bindingprotein1|protein_coding|2R:28941203-28943426:1|gene:AGAP002890	AGAP002890-PA (+1)	45 kDa	6.0939	8.1334	8.7226	1	1	1
265	filamin|protein_coding|2R:54775486-54818994:1|gene:AGAP004335	AGAP004335-PA	268 kDa	7.1095	6.1	5.8151	1	1	1
266	F-typeH+-transportingATPasesubunit6|protein_coding|2R:58515049-58515445:-1|gene:AGAP004616	AGAP004616-PA	12 kDa	8.1252	8.1334	4.8459	1	1	1
267	ribose-phosphatepyrophosphokinase|protein_coding|2L:4976675-4985358:1|gene:AGAP004890	AGAP004890-PA (+1)	47 kDa	8.1252	6.1	5.8151	1	1	1
268	pyrroline-5-carboxylatereductase|protein_coding|2L:7897872-7899230:1|gene:AGAP005009	AGAP005009-PA	28 kDa	8.1252	7.1167	5.8151	1	1	1
269	60SribosomalproteinLP1|protein_coding|3R:173065-173808:1|gene:AGAP007740	AGAP007740-PA	11 kDa	6.0939	6.1	5.8151	1	1	1
270	isocitratedehydrogenase(NAD+)|protein_coding|3R:838636-840137:-1|gene:AGAP007786	AGAP007786-PA	40 kDa	7.1095	7.1167	9.6918	1	1	1
271	pyruvatedehydrogenaseE2component(dihydrolipoamideacetyltransferase)|protein_coding|3R:3618283-3620730:1|gene:AGAP007975	AGAP007975-PA (+1)	55 kDa	7.1095	8.1334	3.8767	1	1	1
272	proteinkinaseCandcaseinkinasesubstrateinneurons2protein|protein_coding|3R:4839621-4845414:1|gene:AGAP008046	AGAP008046-PA	58 kDa	8.1252	4.0667	4.8459	1	1	1
273	T-complexprotein1subunitbeta|protein_coding|3R:38961434-38972382:-1|gene:AGAP009694	AGAP009694-PA	59 kDa	6.0939	6.1	6.7842	1	1	1
274	NADHdehydrogenase(ubiquinone)1alphasubcomplex9|protein_coding|3L:10412154-10413387:1|gene:AGAP010792	AGAP010792-PA	44 kDa	7.1095	7.1167	3.8767	1	1	1
275	40SribosomalproteinS12|protein_coding|3L:16306291-16306967:1|gene:AGAP011077	AGAP011077-PA	15 kDa	8.1252	9.1501	6.7842	1	1	1
276	60SribosomalproteinL31|protein_coding|3L:34675235-34675709:-1|gene:AGAP011896	AGAP011896-PA	15 kDa	5.0782	6.1	4.8459	1	1	1
277	NADHdehydrogenase(ubiquinone)Fe-Sprotein2|protein_coding|X:14442142-14443554:-1|gene:AGAP000794	AGAP000794-PA (+2)	53 kDa	6.0939	9.1501	4.8459	1	1	1
278	innexin2|protein_coding|2R:5553655-5554731:-1|gene:AGAP001488	AGAP001488-PA (+1)	42 kDa	5.0782	7.1167	6.7842	1	1	1
279	NADHdehydrogenase(ubiquinone)flavoprotein2|protein_coding|2R:16833676-16834726:-1|gene:AGAP002170	AGAP002170-PA	26 kDa	7.1095	9.1501	5.8151	1	1	1
280	mesencephalicastrocyte-derivedneurotrophicfactorhomolog|protein_coding|2R:31182827-31183665:1|gene:AGAP003016	AGAP003016-PA	21 kDa	6.0939	5.0834	6.7842	1	1	1
281	EHdomain-containingprotein1|protein_coding|2R:58144216-58163155:1|gene:AGAP004593	AGAP004593-PA	61 kDa	8.1252	7.1167	6.7842	1	1	1
282	hypotheticalprotein|protein_coding|2L:11284851-11287489:-1|gene:AGAP005170	AGAP005170-PA	69 kDa	5.0782	8.1334	6.7842	1	1	1
283	ribonucleaseUK114|protein_coding|2L:14114698-14115469:1|gene:AGAP005327	AGAP005327-PA	15 kDa	9.1408	6.1	7.7534	1	1	1
284	glutathioneS-transferaseomegaclass|protein_coding|2L:20197544-20199016:-1|gene:AGAP005749	AGAP005749-PA	28 kDa	7.1095	5.0834	8.7226	1	1	1
285	60SribosomalproteinL8|protein_coding|2L:21199262-21200128:-1|gene:AGAP005802	AGAP005802-PA	29 kDa	7.1095	4.0667	2.9075	1	1	1
286	guaninenucleotide-bindingproteinG(I)/G(S)/G(T)subunitbeta-1|protein_coding|2L:23638183-23639205:-1|gene:AGAP005913	AGAP005913-PA	37 kDa	7.1095	7.1167	6.7842	1	1	1
287	60SribosomalproteinL24|protein_coding|2L:25521129-25523339:1|gene:AGAP006037	AGAP006037-PA	40 kDa	9.1408	5.0834	6.7842	1	1	1
288	alanyl-tRNAsynthetase|protein_coding|3R:39161779-39164682:1|gene:AGAP009701	AGAP009701-PA	106 kDa	5.0782	4.0667	7.7534	1	1	1
289	oligosaccharyltransferasecomplexsubunitalpha(ribophorinI)|protein_coding|3R:49911415-49912870:1|gene:AGAP010174	AGAP010174-PA	52 kDa	6.0939	4.0667	6.7842	1	1	1
290	60SribosomalproteinL13a|protein_coding|3R:51714351-51715716:-1|gene:AGAP010257	AGAP010257-PA	31 kDa	5.0782	6.1	4.8459	1	1	1
291	hypotheticalprotein|protein_coding|3L:7898432-7902665:-1|gene:AGAP010640	AGAP010640-PA	19 kDa	6.0939	5.0834	5.8151	1	1	1
292	6-phosphogluconolactonase|protein_coding|3L:12155560-12156530:-1|gene:AGAP010866	AGAP010866-PA	28 kDa	4.0626	6.1	7.7534	1	1	1
293	molecularchaperoneDnaK|protein_coding|3L:12373514-12375690:1|gene:AGAP010876	AGAP010876-PA	69 kDa	8.1252	8.1334	5.8151	1	1	1
294	60SribosomalproteinL10a|protein_coding|3L:20688682-20689932:-1|gene:AGAP011298	AGAP011298-PA	24 kDa	7.1095	8.1334	7.7534	1	1	1
295	cofilin|protein_coding|3L:37152368-37162588:-1|gene:AGAP012056	AGAP012056-PA	17 kDa	7.1095	6.1	7.7534	1	1	1
296	polyadenylate-bindingprotein-interactingprotein1|protein_coding|3L:30328430-30337737:-1|gene:AGAP011627	AGAP011627-PA	52 kDa	1.0156	2.0333	1.9384	1	1	1
297	hypotheticalprotein|protein_coding|X:11242445-11252784:1|gene:AGAP000622	AGAP000622-PA (+1)	69 kDa	6.0939	7.1167	6.7842	1	1	1
298	V-typeH+-transportingATPasesubunitAC39|protein_coding|X:13134120-13136720:1|gene:AGAP000721	AGAP000721-PA	40 kDa	8.1252	4.0667	6.7842	1	1	1
299	40SribosomalproteinS28|protein_coding|2R:37462533-37462730:-1|gene:AGAP003412	AGAP003412-PA	7 kDa	4.0626	6.1	5.8151	1	1	1
300	2-oxoglutaratedehydrogenaseE2component(dihydrolipoamidesuccinyltransferas|protein_coding|2R:49086293-49089455:-1|gene:AGAP004055	AGAP004055-PA (+1)	52 kDa	3.0469	5.0834	3.8767	1	1	1
301	xanthinedehydrogenase/oxidase|protein_coding|3R:2800614-2805240:1|gene:AGAP007918	AGAP007918-PA	149 kDa	13.203	5.0834	4.8459	1	1	1
302	hypotheticalprotein|protein_coding|3R:18058550-18062361:-1|gene:AGAP008803	AGAP008803-PA (+1)	122 kDa	5.0782	4.0667	7.7534	1	1	1
303	3,2-trans-enoyl-CoAisomerase,mitochondrial|protein_coding|3R:49265719-49266728:-1|gene:AGAP010130	AGAP010130-PA (+1)	32 kDa	8.1252	7.1167	6.7842	1	1	1
304	heatshockprotein110kDa|protein_coding|3L:1237467-1251368:1|gene:AGAP010331	AGAP010331-PA	91 kDa	3.0469	6.1	8.7226	1	1	1
305	Eukaryotictranslationinitiationfactor5A|protein_coding|3L:20552452-20553128:1|gene:AGAP011284	AGAP011284-PA	18 kDa	5.0782	8.1334	6.7842	1	1	1
306	thioredoxinperoxidase|protein_coding|3L:33860711-33861716:-1|gene:AGAP011824	AGAP011824-PA	25 kDa	7.1095	8.1334	4.8459	1	1	1
307	histoneH2B|protein_coding|3L:38656460-38656834:1|gene:AGAP012199	AGAP012199-PA (+5)	14 kDa	5.0782	5.0834	5.8151	1	1	1
308	60SribosomalproteinL25|protein_coding|3R:50847350-50848145:1|gene:AGAP010216	AGAP010216-PA	17 kDa	5.0782	4.0667	2.9075	1	1	1
309	hypotheticalprotein|protein_coding|X:6869878-6872834:1|gene:AGAP000376	AGAP000376-PA	69 kDa	3.0469	5.0834	8.7226	1	1	1
310	3'-phosphoadenosine5'-phosphosulfatesynthase|protein_coding|2R:2053489-2058666:-1|gene:AGAP001256	AGAP001256-PA	71 kDa	5.0782	7.1167	7.7534	1	1	1
311	UTP--glucose-1-phosphateuridylyltransferase|protein_coding|2R:2059771-2063951:-1|gene:AGAP001257	AGAP001257-PA	58 kDa	9.1408	3.05	6.7842	1	1	1
312	40SribosomalproteinS24|protein_coding|2L:10342290-10342682:-1|gene:AGAP005131	AGAP005131-PA	15 kDa	5.0782	6.1	6.7842	1	1	1
313	Rashomologgenefamily,memberA|protein_coding|2L:10785376-10810252:-1|gene:AGAP005160	AGAP005160-PA (+4)	23 kDa	7.1095	3.05	6.7842	1	1	1
314	cytosolicnonspecificdipeptidase|protein_coding|2L:48341659-48344346:-1|gene:AGAP007619	AGAP007619-PA	54 kDa	5.0782	5.0834	6.7842	1	1	1
315	phosphoglucomutase|protein_coding|3R:8803846-8808564:-1|gene:AGAP008305	AGAP008305-PA (+2)	69 kDa	4.0626	4.0667	3.8767	1	1	1
316	hypotheticalprotein|protein_coding|3L:11443685-11449916:1|gene:AGAP010823	AGAP010823-PA	52 kDa	7.1095	6.1	3.8767	1	1	1
317	NADHdehydrogenase(ubiquinone)1alphasubcomplex10|protein_coding|3L:17686350-17687629:1|gene:AGAP011130	AGAP011130-PA	46 kDa	5.0782	6.1	5.8151	1	1	1
318	40SribosomalproteinS13|protein_coding|2L:23981907-23982510:1|gene:AGAP005947	AGAP005947-PA	17 kDa	5.0782	5.0834	3.8767	1	1	1
319	histoneH3|protein_coding|2R:46054336-46054746:1|gene:AGAP003910	AGAP003910-PA (+6)	15 kDa	2.0313	3.05	2.9075	1	1	1
320	NADHdehydrogenase(ubiquinone)1betasubcomplex9|protein_coding|3R:44586368-44587032:1|gene:AGAP009865	AGAP009865-PA	18 kDa	6.0939	6.1	5.8151	1	1	1
321	dyneinheavychain1,cytosolic|protein_coding|2R:13936707-13955790:1|gene:AGAP002015	AGAP002015-PB	533 kDa	1.0156	4.0667	3.8767	1	1	1
322	kinesinfamilymember5|protein_coding|X:9946097-9963167:1|gene:AGAP000561	AGAP000561-PA	111 kDa	5.0782	6.1	4.8459	1	1	1
323	glycogendebranchingenzyme|protein_coding|2R:1285765-1291040:1|gene:AGAP001200	AGAP001200-PA	176 kDa	5.0782	4.0667	5.8151	1	1	1
324	acetylcholinesterase|protein_coding|2R:3489213-3493788:1|gene:AGAP001356	AGAP001356-PA	81 kDa	7.1095	5.0834	5.8151	1	1	1
325	60SribosomalproteinL32|protein_coding|2R:16046174-16046701:-1|gene:AGAP002122	AGAP002122-PA	16 kDa	5.0782	5.0834	5.8151	1	1	1
326	hypotheticalprotein|protein_coding|2R:24246182-24249371:1|gene:AGAP002619	AGAP002619-PA	55 kDa	6.0939	5.0834	5.8151	1	1	1
327	Coatomerproteincomplex,subunitbeta2|protein_coding|2L:3639037-3645635:-1|gene:AGAP004798	AGAP004798-PA	107 kDa	4.0626	6.1	3.8767	1	1	1
328	SerineProteaseInhibitor(serpin)|protein_coding|2L:12999842-13001344:-1|gene:AGAP005246	AGAP005246-PA (+3)	44 kDa	5.0782	5.0834	4.8459	1	1	1
329	MitochondrialtranslationelongationfactorTU|protein_coding|2L:40536505-40538135:1|gene:AGAP006996	AGAP006996-PA	51 kDa	6.0939	7.1167	6.7842	1	1	1
330	hypotheticalprotein|protein_coding|3R:20249818-20255677:1|gene:AGAP008879	AGAP008879-PA	80 kDa	7.1095	6.1	4.8459	1	1	1
331	oxidoreductaseGLYR1homolog|protein_coding|3R:46040593-46042994:1|gene:AGAP009949	AGAP009949-PA	60 kDa	8.1252	6.1	4.8459	1	1	1
332	60SribosomalproteinL23|protein_coding|3R:51662651-51663450:1|gene:AGAP010252	AGAP010252-PA	15 kDa	6.0939	6.1	5.8151	1	1	1
333	26SproteasomeregulatorysubunitT5|protein_coding|X:11207888-11209171:-1|gene:AGAP000616	AGAP000616-PA	48 kDa	5.0782	2.0333	3.8767	1	1	1
334	60SribosomalproteinL19|protein_coding|2R:55869598-55870819:-1|gene:AGAP004422	AGAP004422-PA	24 kDa	3.0469	4.0667	5.8151	1	1	1
335	sarcosinedehydrogenase|protein_coding|2L:43053619-43057640:1|gene:AGAP007123	AGAP007123-PA	100 kDa	8.1252	4.0667	1.9384	1	1	1
336	F-typeH+-transportingATPasesubunitg|protein_coding|3R:34710853-34711314:1|gene:AGAP009491	AGAP009491-PA	11 kDa	4.0626	2.0333	3.8767	1	1	1
337	squid|protein_coding|X:7260671-7269894:-1|gene:AGAP000399	AGAP000399-PA (+1)	38 kDa	6.0939	7.1167	5.8151	1	1	1
338	hypotheticalprotein|protein_coding|2R:16458342-16461223:1|gene:AGAP002149	AGAP002149-PA (+1)	92 kDa	6.0939	5.0834	4.8459	1	1	1
339	nucleolarprotein58|protein_coding|2R:16835257-16837585:1|gene:AGAP002171	AGAP002171-PA	58 kDa	3.0469	5.0834	4.8459	1	1	1
340	asparaginyl-tRNAsynthetase|protein_coding|2R:30258021-30259987:-1|gene:AGAP002969	AGAP002969-PA	63 kDa	6.0939	5.0834	6.7842	1	1	1
341	bridgingintegrator|protein_coding|2L:9658068-9692210:1|gene:AGAP005076	AGAP005076-PA (+2)	74 kDa	2.0313	2.0333	3.8767	1	1	1
342	isovaleryl-CoAdehydrogenase|protein_coding|2L:38172694-38174267:1|gene:AGAP006780	AGAP006780-PA	47 kDa	6.0939	5.0834	4.8459	1	1	1
343	succinatedehydrogenase(ubiquinone)iron-sulfursubunit|protein_coding|2L:45257093-45258986:1|gene:AGAP007309	AGAP007309-PA	33 kDa	6.0939	4.0667	2.9075	1	1	1
344	2-oxoisovaleratedehydrogenaseE1component,betasubunit|protein_coding|2L:47242198-47243359:1|gene:AGAP007531	AGAP007531-PA	40 kDa	6.0939	6.1	5.8151	1	1	1
345	Adenylatekinase2,mitochondrial|protein_coding|2L:49277177-49278459:1|gene:AGAP007722	AGAP007722-PA	26 kDa	5.0782	4.0667	4.8459	1	1	1
346	hypotheticalprotein|protein_coding|3R:8809875-8810238:1|gene:AGAP008306	AGAP008306-PA (+1)	10 kDa	6.0939	6.1	4.8459	1	1	1
347	hypotheticalprotein|protein_coding|3R:10415036-10473989:-1|gene:AGAP008408	AGAP008408-PA (+3)	87 kDa	4.0626	4.0667	2.9075	1	1	1
348	ATP-dependentRNAhelicaseUAP56/SUB2|protein_coding|3R:25435686-25439559:1|gene:AGAP009075	AGAP009075-PA	49 kDa	3.0469	5.0834	5.8151	1	1	1
349	T-complexprotein1subunittheta|protein_coding|3L:6553400-6555190:-1|gene:AGAP010588	AGAP010588-PA	60 kDa	4.0626	5.0834	3.8767	1	1	1
350	elongationfactor1-beta|protein_coding|3L:7170626-7171389:-1|gene:AGAP010612	AGAP010612-PA (+1)	24 kDa	6.0939	6.1	6.7842	1	1	1
351	Hydroxysteroiddehydrogenase-likeprotein2|protein_coding|UNKN:9867751-9869630:1|gene:AGAP012513	AGAP012513-PA	45 kDa	4.0626	6.1	3.8767	1	1	1
352	NAD(P)transhydrogenase|protein_coding|2R:33497917-33502520:-1|gene:AGAP003167	AGAP003167-PA	112 kDa	6.0939	3.05	6.7842	1	1	1
353	hypotheticalprotein|protein_coding|3R:38179781-38198560:-1|gene:AGAP009672	AGAP009672-PA	26 kDa	5.0782	7.1167	5.8151	1	1	1
354	hypotheticalprotein|protein_coding|3R:20628255-20628875:-1|gene:AGAP008909	AGAP008909-PA	23 kDa	5.0782	1.0167	4.8459	1	1	1
355	basictail-containingsalivarysecretedpeptide|protein_coding|2L:39585663-39586049:1|gene:AGAP006899	AGAP006899-PA	12 kDa	6.0939	5.0834	6.7842	1	1	1
356	NADHdehydrogenase(ubiquinone)1alpha/betasubcomplex1|protein_coding|3L:3944953-3945956:-1|gene:AGAP010464	AGAP010464-PA	18 kDa	4.0626	6.1	4.8459	1	1	1
357	40SribosomalproteinS17|protein_coding|2L:4970167-4971082:-1|gene:AGAP004887	AGAP004887-PA	15 kDa	6.0939	5.0834	5.8151	1	1	1
358	stearoyl-CoAdesaturase(delta-9desaturase)|protein_coding|2R:8873957-8875611:1|gene:AGAP001713	AGAP001713-PA (+3)	41 kDa	2.0313	8.1334	3.8767	1	1	1
359	methylthioribulose-1-phosphatedehydratase|protein_coding|X:8105454-8109526:1|gene:AGAP000470	AGAP000470-PA	26 kDa	4.0626	5.0834	4.8459	1	1	1
360	T-complexprotein1subuniteta|protein_coding|2R:26790470-26792683:1|gene:AGAP002762	AGAP002762-PA	59 kDa	4.0626	5.0834	3.8767	1	1	1
361	smallglutamine-richtetratricopeptiderepeat-containingproteinalpha|protein_coding|2R:31483141-31484285:-1|gene:AGAP003052	AGAP003052-PA	36 kDa	3.0469	5.0834	5.8151	1	1	1
362	phosphoserineaminotransferase|protein_coding|2R:58258064-58259494:-1|gene:AGAP004598	AGAP004598-PA	40 kDa	9.1408	4.0667	3.8767	1	1	1
363	Coatomersubunitgamma|protein_coding|3R:30872253-30875646:1|gene:AGAP009291	AGAP009291-PA	97 kDa	7.1095	7.1167	3.8767	1	1	1
364	40SribosomalproteinS21|protein_coding|3R:33472620-33473238:1|gene:AGAP009431	AGAP009431-PA (+1)	9 kDa	6.0939	5.0834	6.7842	1	1	1
365	3-methylcrotonyl-CoAcarboxylasealphasubunit|protein_coding|3R:51290942-51293294:1|gene:AGAP010228	AGAP010228-PA	76 kDa	7.1095	5.0834	5.8151	1	1	1
366	RhoGDP-dissociationinhibitor|protein_coding|3L:38263832-38265338:-1|gene:AGAP012168	AGAP012168-PA	23 kDa	4.0626	5.0834	3.8767	1	1	1
367	ubiquinol-cytochromecreductasesubunit7|protein_coding|3L:38533284-38533970:1|gene:AGAP012188	AGAP012188-PA	13 kDa	5.0782	4.0667	6.7842	1	1	1
368	pyruvatedehydrogenaseE1componentsubunitalpha,mitochondrial|protein_coding|2L:3360197-3361330:1|gene:AGAP004773	AGAP004773-PA (+1)	41 kDa	7.1095	5.0834	1.9384	1	1	1
369	glycerol-3-phosphatedehydrogenase|protein_coding|2R:56001630-56004137:1|gene:AGAP004437	AGAP004437-PA (+3)	81 kDa	3.0469	4.0667	3.8767	1	1	1
370	hypotheticalprotein|protein_coding|2L:48860312-48861363:-1|gene:AGAP007663	AGAP007663-PA	28 kDa	5.0782	3.05	9.6918	1	1	1
371	succinyl-CoAsynthetasebetasubunit|protein_coding|2R:54946286-54947800:-1|gene:AGAP004352	AGAP004352-PA (+1)	46 kDa	5.0782	1.0167	0.96918	1	1	1
372	histoneH2A|protein_coding|2R:46056827-46057201:1|gene:AGAP003911	AGAP003911-PA (+3)	13 kDa	7.1095	8.1334	5.8151	1	1	1
373	NADHdehydrogenase(ubiquinone)Fe-Sprotein8|protein_coding|2R:8858374-8859125:1|gene:AGAP001711	AGAP001711-PA	25 kDa	4.0626	5.0834	5.8151	1	1	1
374	2-oxoisovaleratedehydrogenaseE1component,alphasubunit|protein_coding|2R:33123351-33124806:1|gene:AGAP003136	AGAP003136-PA	50 kDa	6.0939	4.0667	2.9075	1	1	1
375	NADHdehydrogenase(ubiquinone)1alphasubcomplex4|protein_coding|2R:35980660-35981341:1|gene:AGAP003325	AGAP003325-PA	9 kDa	4.0626	4.0667	5.8151	1	1	1
376	histone-lysineN-methyltransferaseSUV39H|protein_coding|2R:40393185-40401193:-1|gene:AGAP003597	AGAP003597-PB	52 kDa	5.0782	4.0667	3.8767	1	1	1
377	flotillin|protein_coding|2R:43312816-43324005:1|gene:AGAP003789	AGAP003789-PA	47 kDa	6.0939	4.0667	5.8151	1	1	1
378	NADHdehydrogenase(ubiquinone)1alphasubcomplex8|protein_coding|2L:39996157-39996903:-1|gene:AGAP006918	AGAP006918-PA	20 kDa	5.0782	5.0834	3.8767	1	1	1
379	farnesyldiphosphatesynthase|protein_coding|2L:42784836-42792533:-1|gene:AGAP007104	AGAP007104-PA	50 kDa	5.0782	5.0834	5.8151	1	1	1
380	hypotheticalprotein|protein_coding|3L:15784161-15785346:-1|gene:AGAP011053	AGAP011053-PA	37 kDa	6.0939	5.0834	3.8767	1	1	1
381	Failedaxonconnectionsprotein|protein_coding|3L:21303631-21351404:-1|gene:AGAP011334	AGAP011334-PA	47 kDa	5.0782	3.05	4.8459	1	1	1
382	dipeptidyl-PE ptidaseIII|protein_coding|2R:55591068-55593533:1|gene:AGAP004394	AGAP004394-PA	81 kDa	7.1095	4.0667	2.9075	1	1	1
383	V-typeH+-transportingATPasesubunitI|protein_coding|2R:42291767-42300822:1|gene:AGAP003711	AGAP003711-PA	95 kDa	3.0469	5.0834	5.8151	1	1	1
384	3-hydroxyisobutyryl-CoAhydrolase|protein_coding|2R:49757724-49758985:-1|gene:AGAP004097	AGAP004097-PA	42 kDa	6.0939	6.1	1.9384	1	1	1
385	actinbeta/gamma1|protein_coding|2L:9969318-9971412:1|gene:AGAP005095	AGAP005095-PA	42 kDa	43.673	43.717	45.551	1	1	1
386	40SribosomalproteinS23|protein_coding|2R:6098616-6099047:-1|gene:AGAP012990	AGAP012990-PA	16 kDa	6.0939	4.0667	4.8459	1	1	1
387	leucyl-tRNAsynthetase|protein_coding|3R:8636178-8639940:1|gene:AGAP008297	AGAP008297-PA	136 kDa	3.0469	5.0834	2.9075	1	1	1
388	puromycin-sensitiveaminopeptidase|protein_coding|2L:19770260-19782922:-1|gene:AGAP005728	AGAP005728-PA	117 kDa	3.0469	2.0333	4.8459	1	1	1
389	2-oxoisovaleratedehydrogenaseE2component(dihydrolipoyltransacylase)|protein_coding|X:9839943-9843691:-1|gene:AGAP000549	AGAP000549-PA	51 kDa	4.0626	3.05	1.9384	1	1	1
390	60SribosomalproteinL12|protein_coding|3R:48534875-48535850:-1|gene:AGAP010065	AGAP010065-PA	18 kDa	6.0939	6.1	4.8459	1	1	1
391	60SribosomalproteinL17|protein_coding|2R:5283558-5284200:1|gene:AGAP001459	AGAP001459-PA (+2)	22 kDa	5.0782	5.0834	4.8459	1	1	1
392	60SribosomalproteinL14|protein_coding|2L:24568227-24569828:1|gene:AGAP005991	AGAP005991-PA	22 kDa	3.0469	4.0667	3.8767	1	1	1
393	BasicleucinezipperandW2domain-containingprotein1|protein_coding|2R:21026030-21030814:1|gene:AGAP002413	AGAP002413-PA (+3)	48 kDa	5.0782	3.05	3.8767	1	1	1
394	UDP-glucose:glycoproteinglucosyltransferase|protein_coding|2R:39524979-39530060:1|gene:AGAP003560	AGAP003560-PA	175 kDa	4.0626	5.0834	4.8459	1	1	1
395	60SribosomalproteinL22|protein_coding|2L:8792256-8793161:1|gene:AGAP005046	AGAP005046-PB	17 kDa	5.0782	5.0834	4.8459	1	1	1
396	NADHdehydrogenase(ubiquinone)1alphasubcomplex5|protein_coding|2L:17933864-17934448:-1|gene:AGAP005621	AGAP005621-PA	14 kDa	5.0782	4.0667	5.8151	1	1	1
397	leucine-richimmuneprotein(Coil-less)|protein_coding|2L:20167150-20168376:1|gene:AGAP005744	AGAP005744-PA	45 kDa	5.0782	4.0667	2.9075	1	1	1
398	solutecarrierfamily9(sodium/hydrogenexchanger),member3|protein_coding|3R:24426421-24457340:1|gene:AGAP009036	AGAP009036-PA (+1)	134 kDa	3.0469	3.05	3.8767	1	1	1
399	suppressoroftumorigenicityprotein13|protein_coding|3R:26179708-26180958:1|gene:AGAP009119	AGAP009119-PA	42 kDa	5.0782	5.0834	5.8151	1	1	1
400	eukaryotictranslationinitiationfactor2subunitalpha|protein_coding|3L:18875883-18877134:-1|gene:AGAP011190	AGAP011190-PA	41 kDa	4.0626	3.05	3.8767	1	1	1
401	60SribosomalproteinL27|protein_coding|3L:31393751-31394263:-1|gene:AGAP011687	AGAP011687-PA	16 kDa	3.0469	3.05	3.8767	1	1	1
402	ADP-ribosylationfactor|protein_coding|3L:36310085-36310997:1|gene:AGAP012014	AGAP012014-PA (+1)	21 kDa	7.1095	10.167	6.7842	1	1	1
403	ubiquitincarboxyl-terminalhydrolase5/13|protein_coding|3L:39298657-39301317:-1|gene:AGAP012248	AGAP012248-PA	92 kDa	4.0626	4.0667	6.7842	1	1	1
404	bifunctionalglutamyl/prolyl-tRNAsynthetase|protein_coding|2R:30000490-30006918:-1|gene:AGAP002945	AGAP002945-PA	199 kDa	5.0782	4.0667	1.9384	1	1	1
405	Glyoxalasedomain-containingprotein4|protein_coding|X:6773292-6774331:-1|gene:AGAP000367	AGAP000367-PA	32 kDa	5.0782	3.05	1.9384	1	1	1
406	D-3-phosphoglyceratedehydrogenase|protein_coding|3R:19412110-19417249:-1|gene:AGAP008849	AGAP008849-PA	36 kDa	8.1252	5.0834	1.9384	1	1	1
407	V-typeH+-transportingATPasesubunitG|protein_coding|2R:10902725-10903361:-1|gene:AGAP001823	AGAP001823-PA	13 kDa	4.0626	4.0667	5.8151	1	1	1
408	60SribosomalproteinL30|protein_coding|2R:43729787-43730558:-1|gene:AGAP003816	AGAP003816-PA	13 kDa	2.0313	3.05	3.8767	1	1	1
409	hypotheticalprotein|protein_coding|2L:24547015-24555800:1|gene:AGAP005987	AGAP005987-PA	55 kDa	1.0156	4.0667	2.9075	1	1	1
410	adenylosuccinatelyase|protein_coding|2R:20816216-20817738:1|gene:AGAP002378	AGAP002378-PA	54 kDa	8.1252	2.0333	2.9075	1	1	1
411	S-adenosylmethioninesynthetase|protein_coding|3R:33544183-33550803:1|gene:AGAP009447	AGAP009447-PA (+4)	45 kDa	3.0469	2.0333	2.9075	1	1	1
412	NADHdehydrogenase(ubiquinone)1betasubcomplex10|protein_coding|3R:755284-760839:-1|gene:AGAP007780	AGAP007780-PA (+1)	20 kDa	6.0939	4.0667	2.9075	1	1	1
413	hydroxyacylglutathionehydrolase|protein_coding|X:7437094-7437891:-1|gene:AGAP000416	AGAP000416-PA (+2)	29 kDa	5.0782	4.0667	4.8459	1	1	1
414	myosinregulatorylightchain,invertebrate|protein_coding|X:17496098-17496750:-1|gene:AGAP000927	AGAP000927-PA (+1)	21 kDa	4.0626	4.0667	6.7842	1	1	1
415	ClassAScavengerReceptor(SRCRdomain)withSerineProteasedomain.|protein_coding|2R:13048002-13056621:-1|gene:AGAP001979	AGAP001979-PA	226 kDa	4.0626	3.05	3.8767	1	1	1
416	Ras-relatedprotein|protein_coding|2R:57598142-57599997:1|gene:AGAP004559	AGAP004559-PA (+10)	24 kDa	3.0469	4.0667	2.9075	1	1	1
417	melanotransferrin|protein_coding|2L:7789022-7792072:-1|gene:AGAP005003	AGAP005003-PA	91 kDa	4.0626	4.0667	2.9075	1	1	1
418	20Sproteasomesubunitalpha4|protein_coding|2L:15375628-15376377:1|gene:AGAP005423	AGAP005423-PA	28 kDa	5.0782	4.0667	5.8151	1	1	1
419	DnaJhomologsubfamilyAmember1|protein_coding|2L:24449748-24450950:-1|gene:AGAP005981	AGAP005981-PA	44 kDa	5.0782	4.0667	5.8151	1	1	1
420	nascentpolypeptide-associatedcomplexsubunitalpha|protein_coding|2L:38038846-38039570:1|gene:AGAP006766	AGAP006766-PA	23 kDa	4.0626	4.0667	4.8459	1	1	1
421	hemeperoxidase|protein_coding|3R:24362997-24365015:-1|gene:AGAP009033	AGAP009033-PA	74 kDa	5.0782	4.0667	3.8767	1	1	1
422	proteinkinase,cGMP-dependent|protein_coding|3R:43564933-43570591:-1|gene:AGAP009798	AGAP009798-PA	109 kDa	4.0626	4.0667	3.8767	1	1	1
423	40SribosomalproteinS16|protein_coding|3L:24478597-24479192:-1|gene:AGAP011424	AGAP011424-PA	17 kDa	4.0626	3.05	3.8767	1	1	1
424	GSG7salivaryprotein|protein_coding|3R:6960370-6960859:-1|gene:AGAP013724	AGAP013724-PA	17 kDa	7.1095	4.0667	2.9075	1	1	1
425	hypotheticalprotein|protein_coding|X:18244471-18250842:-1|gene:AGAP000941	AGAP000941-PA (+1)	21 kDa	5.0782	5.0834	2.9075	1	1	1
426	coatomerproteincomplex,subunitalpha(xenin)|protein_coding|3R:51658337-51662103:-1|gene:AGAP010251	AGAP010251-PA	140 kDa	3.0469	4.0667	4.8459	1	1	1
427	proteintransportproteinSEC23|protein_coding|2R:9479550-9482903:1|gene:AGAP001759	AGAP001759-PA	87 kDa	2.0313	6.1	5.8151	1	1	1
428	Coactosin-likeprotein|protein_coding|X:16748741-16756535:1|gene:AGAP000889	AGAP000889-PA	18 kDa	2.0313	3.05	3.8767	1	1	1
429	mannose-1-phosphateguanylyltransferase|protein_coding|2R:2654884-2655966:-1|gene:AGAP001299	AGAP001299-PA	40 kDa	4.0626	5.0834	3.8767	1	1	1
430	Coatomersubunitbeta|protein_coding|2R:4186475-4189730:-1|gene:AGAP001399	AGAP001399-PA	107 kDa	4.0626	3.05	4.8459	1	1	1
431	dynaminGTPase|protein_coding|2R:31185721-31198614:-1|gene:AGAP003018	AGAP003018-PA (+1)	101 kDa	4.0626	3.05	3.8767	1	1	1
432	CDGSHironsulfurdomain-containingprotein2homolog|protein_coding|2R:56831152-56832179:1|gene:AGAP004484	AGAP004484-PA	15 kDa	5.0782	3.05	3.8767	1	1	1
433	guaninenucleotide-bindingproteinG(q)alphasubunit|protein_coding|2L:9737547-9745967:1|gene:AGAP005079	AGAP005079-PC (+2)	42 kDa	3.0469	4.0667	4.8459	1	1	1
434	Contactinassociatedprotein-like2|protein_coding|2L:47449397-47463070:1|gene:AGAP007545	AGAP007545-PA (+1)	141 kDa	3.0469	4.0667	2.9075	1	1	1
435	glutaryl-CoAdehydrogenase|protein_coding|3R:11344022-11345831:-1|gene:AGAP008501	AGAP008501-PA	47 kDa	5.0782	3.05	2.9075	1	1	1
436	Eukaryotictranslationinitiationfactor3subunitH|protein_coding|3R:28673287-28674529:1|gene:AGAP009204	AGAP009204-PA	38 kDa	4.0626	4.0667	4.8459	1	1	1
437	thioredoxin|protein_coding|3R:36671504-36675597:1|gene:AGAP009584	AGAP009584-PA	12 kDa	5.0782	5.0834	3.8767	1	1	1
438	GMPsynthase(glutamine-hydrolysing)|protein_coding|3R:49356476-49359576:-1|gene:AGAP010139	AGAP010139-PA (+3)	77 kDa	3.0469	4.0667	2.9075	1	1	1
439	valyl-tRNAsynthetase|protein_coding|3L:3012475-3016002:-1|gene:AGAP010420	AGAP010420-PA	119 kDa	4.0626	3.05	2.9075	1	1	1
440	alkalinephosphatase|protein_coding|3L:6591865-6595447:-1|gene:AGAP010596	AGAP010596-PA	63 kDa	5.0782	4.0667	4.8459	1	1	1
441	Eukaryotictranslationinitiationfactor3subunitM|protein_coding|3L:39764272-39765694:1|gene:AGAP012281	AGAP012281-PA	44 kDa	3.0469	3.05	4.8459	1	1	1
442	NADHdehydrogenase(ubiquinone)1alphasubcomplex7|protein_coding|2R:45717526-45718095:1|gene:AGAP003900	AGAP003900-PA (+1)	11 kDa	6.0939	4.0667	3.8767	1	1	1
443	T-complexprotein1subunitalpha|protein_coding|2R:52966372-52968518:-1|gene:AGAP004238	AGAP004238-PA	59 kDa	2.0313	2.0333	2.9075	1	1	1
444	peptidechainreleasefactorsubunit3|protein_coding|3R:31137873-31162477:1|gene:AGAP009310	AGAP009310-PA	62 kDa	3.0469	3.05	3.8767	1	1	1
445	carbonicanhydrase|protein_coding|3R:48348398-48350675:-1|gene:AGAP010052	AGAP010052-PA	15 kDa	5.0782	4.0667	3.8767	1	1	1
446	Fimbrin|protein_coding|2R:49468286-49492463:1|gene:AGAP004071	AGAP004071-PA (+2)	74 kDa	3.0469	2.0333	3.8767	1	1	1
447	aspartateaminotransferase,cytoplasmic|protein_coding|2R:50702095-50703939:1|gene:AGAP004142	AGAP004142-PA	45 kDa	2.0313	4.0667	4.8459	1	1	1
448	proteinphosphatase1,catalyticsubunit|protein_coding|3L:18191585-18195623:1|gene:AGAP011166	AGAP011166-PA	37 kDa	4.0626	2.0333	4.8459	1	1	1
449	20Sproteasomesubunitbeta7|protein_coding|3L:24754838-24755828:1|gene:AGAP011444	AGAP011444-PA (+1)	30 kDa	3.0469	4.0667	4.8459	1	1	1
450	lactoylglutathionelyase|protein_coding|3L:37400136-37401304:-1|gene:AGAP012072	AGAP012072-PA	21 kDa	5.0782	3.05	3.8767	1	1	1
451	cathepsinL|protein_coding|3L:33872511-33877105:1|gene:AGAP011828	AGAP011828-PA	39 kDa	5.0782	4.0667	3.8767	1	1	1
452	hypotheticalprotein|protein_coding|3R:43805221-43815838:1|gene:AGAP009823	AGAP009823-PA	73 kDa	4.0626	3.05	2.9075	1	1	1
453	Cytochromeb-c1complexsubunit6,mitochondrial|protein_coding|2R:18083401-18083756:-1|gene:AGAP002245	AGAP002245-PA	10 kDa	5.0782	5.0834	3.8767	1	1	1
454	hypotheticalprotein|protein_coding|X:11856460-11874683:-1|gene:AGAP000672	AGAP000672-PA (+1)	45 kDa	4.0626	2.0333	0.96918	1	1	1
455	hypotheticalprotein|protein_coding|3L:36200182-36201087:-1|gene:AGAP012008	AGAP012008-PA	32 kDa	2.0313	1.0167	0.96918	1	1	1
456	oligosaccharyltransferasecomplexsubunitbeta|protein_coding|2L:31019057-31020433:-1|gene:AGAP006383	AGAP006383-PA	50 kDa	3.0469	2.0333	4.8459	1	1	1
457	Heterogeneousnuclearribonucleoprotein27C|protein_coding|2R:12391388-12392626:1|gene:AGAP001930	AGAP001930-PA (+1)	44 kDa	4.0626	1.0167	3.8767	1	1	1
458	26SproteasomeregulatorysubunitT3|protein_coding|2R:31012044-31042208:1|gene:AGAP003008	AGAP003008-PA (+1)	47 kDa	2.0313	1.0167	4.8459	1	0.98	1
459	Cdc42homolog|protein_coding|2R:21425189-21426041:-1|gene:AGAP002440	AGAP002440-PA (+2)	21 kDa	4.0626	3.05	4.8459	0.97	1	1
460	nucleolarprotein56|protein_coding|2R:14719843-14721474:1|gene:AGAP002063	AGAP002063-PA	57 kDa	5.0782	3.05	2.9075	1	1	1
461	histoneH4|protein_coding|2R:46053769-46054080:-1|gene:AGAP003909	AGAP003909-PA (+7)	11 kDa	3.0469	4.0667	3.8767	1	1	1
462	elongationfactor1-delta|protein_coding|2R:52953448-52955536:-1|gene:AGAP004235	AGAP004235-PA (+1)	29 kDa	5.0782	4.0667	3.8767	1	1	1
463	hypotheticalprotein|protein_coding|2L:48863987-48865569:-1|gene:AGAP007665	AGAP007665-PA	35 kDa	4.0626	5.0834	3.8767	1	1	1
464	molecularchaperoneGrpE|protein_coding|3L:17985125-17985927:-1|gene:AGAP011150	AGAP011150-PA	25 kDa	3.0469	4.0667	4.8459	1	1	1
465	F-typeH+-transportingATPasesubunitf|protein_coding|UNKN:10361647-10361970:-1|gene:AGAP012515	AGAP012515-PA	12 kDa	4.0626	4.0667	3.8767	1	1	1
466	hypotheticalprotein|protein_coding|UNKN:17207134-17209452:-1|gene:AGAP012577	AGAP012577-PA	62 kDa	5.0782	3.05	3.8767	1	1	1
467	26SproteasomeregulatorysubunitT2|protein_coding|2R:33995963-33997279:1|gene:AGAP003215	AGAP003215-PA (+1)	49 kDa	2.0313	3.05	3.8767	1	1	1
468	hypotheticalprotein|protein_coding|3L:8976455-8978513:1|gene:AGAP010719	AGAP010719-PA	59 kDa	3.0469	2.0333	3.8767	1	1	1
469	spermidinesynthase|protein_coding|3L:17429916-17430981:1|gene:AGAP011126	AGAP011126-PA	33 kDa	3.0469	2.0333	3.8767	1	1	1
470	Eukaryotictranslationinitiationfactor3subunitB|protein_coding|3L:38007452-38010972:1|gene:AGAP012140	AGAP012140-PA	79 kDa	3.0469	3.05	2.9075	1	1	1
471	Xaa-Prodipeptidase|protein_coding|2L:3401188-3415683:-1|gene:AGAP004775	AGAP004775-PA (+1)	53 kDa	3.0469	3.05	2.9075	1	1	1
472	20Sproteasomesubunitalpha2|protein_coding|2R:13318579-13319462:-1|gene:AGAP001995	AGAP001995-PA	26 kDa	4.0626	4.0667	4.8459	1	1	1
473	V-typeprotonATPasesubunitF|protein_coding|2R:21851028-21851741:-1|gene:AGAP002473	AGAP002473-PA	14 kDa	5.0782	5.0834	2.9075	1	1	1
474	UBXdomain-containingprotein1|protein_coding|2L:10253637-10254969:-1|gene:AGAP005122	AGAP005122-PA	43 kDa	5.0782	2.0333	4.8459	1	1	1
475	hypotheticalprotein|protein_coding|2L:26685974-26686481:1|gene:AGAP006102	AGAP006102-PA	15 kDa	3.0469	5.0834	4.8459	1	1	1
476	40SribosomalproteinS27|protein_coding|2L:43597692-43597946:-1|gene:AGAP007157	AGAP007157-PA	9 kDa	4.0626	5.0834	2.9075	1	1	1
477	hypotheticalprotein|protein_coding|2R:4116737-4117666:-1|gene:AGAP001387	AGAP001387-PA	17 kDa	3.0469	4.0667	4.8459	1	1	1
478	cytochromeP450|protein_coding|2L:46846043-46847806:1|gene:AGAP007480	AGAP007480-PA	57 kDa	3.0469	2.0333	4.8459	1	1	1
479	6-phosphogluconatedehydrogenase|protein_coding|2R:51676581-51680556:-1|gene:AGAP004197	AGAP004197-PA	53 kDa	3.0469	4.0667	3.8767	1	1	1
480	NipSnaphomolog2|protein_coding|2R:33798881-33800387:1|gene:AGAP003200	AGAP003200-PA (+1)	32 kDa	3.0469	2.0333	1.9384	1	1	1
481	spectrinbeta|protein_coding|3L:12732941-12745929:1|gene:AGAP010895	AGAP010895-PA	267 kDa	2.0313	2.0333	1.9384	1	1	1
482	T-complexprotein1subunitzeta|protein_coding|2R:38186089-38187900:1|gene:AGAP003477	AGAP003477-PA	58 kDa	4.0626	3.05	3.8767	1	1	1
483	lysyl-tRNAsynthetase,classII|protein_coding|X:5743807-5746073:1|gene:AGAP000325	AGAP000325-PA (+1)	66 kDa	3.0469	2.0333	0.96918	1	1	1
484	cytochromeP450|protein_coding|3L:13839199-13841038:-1|gene:AGAP010961	AGAP010961-PA	61 kDa	2.0313	1.0167	0.96918	1	1	1
485	Oxidationresistanceprotein|protein_coding|2R:9352830-9397252:1|gene:AGAP001751	AGAP001751-PA (+1)	149 kDa	2.0313	5.0834	0.96918	1	1	1
486	Death-associatedprotein1|protein_coding|3L:33893411-33893888:1|gene:AGAP011832	AGAP011832-PA	10 kDa	3.0469	3.05	3.8767	0.98	1	1
487	Eukaryotictranslationinitiationfactor3subunitE|protein_coding|2L:40193355-40194968:1|gene:AGAP006944	AGAP006944-PA	50 kDa	2.0313	3.05	0	1	1	0.09
488	Tropomyosin1|protein_coding|2R:10558680-10579111:1|gene:AGAP001797	AGAP001797-PB (+2)	29 kDa	5.0782	6.1	4.8459	1	1	1
489	2-oxoglutaratedehydrogenaseE1component|protein_coding|2L:30516503-30528796:-1|gene:AGAP006366	AGAP006366-PC	115 kDa	27.422	23.383	21.322	1	1	1
490	lupusLaprotein|protein_coding|3R:21793962-21795276:1|gene:AGAP008952	AGAP008952-PA (+1)	47 kDa	3.0469	3.05	2.9075	1	1	1
491	Inosine-5'-monophosphatedehydrogenase|protein_coding|3L:17692638-17694779:1|gene:AGAP011133	AGAP011133-PA	59 kDa	3.0469	4.0667	4.8459	1	1	1
492	cytosolicprostaglandin-Esynthase|protein_coding|3L:18105562-18107018:-1|gene:AGAP011157	AGAP011157-PA	19 kDa	3.0469	4.0667	4.8459	1	1	1
493	AFG3familyprotein|protein_coding|2L:40208758-40211550:-1|gene:AGAP006949	AGAP006949-PA	90 kDa	3.0469	2.0333	2.9075	1	1	1
494	UMP-CMPkinase|protein_coding|2R:47228017-47229233:1|gene:AGAP003968	AGAP003968-PA	28 kDa	4.0626	4.0667	3.8767	1	1	1
495	Transmembraneemp24domain-containingprotein10precursor|protein_coding|X:22293237-22319207:-1|gene:AGAP001064	AGAP001064-PA	23 kDa	2.0313	4.0667	1.9384	1	1	1
496	eukaryotictranslationinitiationfactor3subunitD|protein_coding|2R:20275201-20277219:-1|gene:AGAP002337	AGAP002337-PA	66 kDa	4.0626	2.0333	4.8459	1	1	1
497	cytochromecoxidasesubunitVIIa|protein_coding|X:1792841-1793381:-1|gene:AGAP000109	AGAP000109-PA	10 kDa	4.0626	4.0667	3.8767	1	1	1
498	myosin-light-chainkinase|protein_coding|2R:16543034-16547695:-1|gene:AGAP002154	AGAP002154-PA (+1)	117 kDa	3.0469	3.05	1.9384	1	1	1
499	60SribosomalproteinL26|protein_coding|2R:21836152-21836607:1|gene:AGAP002468	AGAP002468-PA	18 kDa	2.0313	2.0333	2.9075	1	1	1
500	CytochromecoxidasesubunitVIbpolypeptide1|protein_coding|2L:32610405-32610635:-1|gene:AGAP013092	AGAP013092-PA	9 kDa	3.0469	4.0667	2.9075	1	1	1
501	imaginaldiscgrowthfactor|protein_coding|3R:4938228-4939925:1|gene:AGAP008061	AGAP008061-PA	50 kDa	3.0469	3.05	1.9384	1	1	1
502	60SribosomalproteinL18|protein_coding|2L:47803487-47804453:-1|gene:AGAP007580	AGAP007580-PA (+1)	22 kDa	2.0313	3.05	1.9384	0.98	1	1
503	rRNA2'-O-methyltransferasefibrillarin|protein_coding|3L:19980168-19981710:-1|gene:AGAP011244	AGAP011244-PA	33 kDa	3.0469	1.0167	6.7842	1	0.97	1
504	40SribosomalproteinS30|protein_coding|X:11692963-11695536:1|gene:AGAP000654	AGAP000654-PA	14 kDa	4.0626	3.05	1.9384	1	0.97	0.97
505	ubiquitin-conjugatingenzymeE2N|protein_coding|2L:12185866-12186321:-1|gene:AGAP005197	AGAP005197-PA	17 kDa	2.0313	0	0.96918	1	0.64	1
506	NADHdehydrogenase(ubiquinone)Fe-Sprotein7|protein_coding|X:2905106-2905729:-1|gene:AGAP000170	AGAP000170-PA	23 kDa	4.0626	3.05	2.9075	1	1	1
507	hypotheticalprotein|protein_coding|2L:37882266-37885355:-1|gene:AGAP006756	AGAP006756-PA	111 kDa	3.0469	4.0667	2.9075	1	1	1
508	GTP-bindingproteinSAR1|protein_coding|2R:49755501-49756337:1|gene:AGAP004098	AGAP004098-PA (+1)	22 kDa	3.0469	3.05	2.9075	1	1	1
509	hypotheticalprotein|protein_coding|2L:13739424-13746355:1|gene:AGAP005291	AGAP005291-PA	203 kDa	3.0469	3.05	2.9075	1	1	1
510	caseinkinaseIIsubunitalpha|protein_coding|2L:17320772-17321803:1|gene:AGAP005569	AGAP005569-PA	41 kDa	3.0469	3.05	3.8767	1	1	1
511	dihydropteridinereductase|protein_coding|2R:22450611-22451514:-1|gene:AGAP002534	AGAP002534-PA (+1)	25 kDa	3.0469	2.0333	2.9075	1	1	1
512	annexinB10B|protein_coding|2R:42431355-42432625:-1|gene:AGAP003721	AGAP003721-PA	36 kDa	10.156	11.183	12.599	1	1	1
513	long-chain-fatty-acid--CoAligaseACSBG|protein_coding|3R:13469012-13478963:-1|gene:AGAP008596	AGAP008596-PA (+2)	74 kDa	2.0313	3.05	3.8767	1	1	1
514	Endoplasmicreticulumresidentprotein44precursor|protein_coding|X:17143847-17147464:1|gene:AGAP000909	AGAP000909-PA	47 kDa	2.0313	3.05	2.9075	1	1	1
515	20Sproteasomesubunitalpha3|protein_coding|2L:7195996-7197131:-1|gene:AGAP004960	AGAP004960-PA	29 kDa	4.0626	3.05	1.9384	1	1	1
516	hypotheticalprotein|protein_coding|UNKN:40397575-40397963:1|gene:AGAP012930	AGAP012930-PA	12 kDa	6.0939	6.1	5.8151	1	1	1
517	hypotheticalprotein|protein_coding|3R:10586434-10589550:1|gene:AGAP028093	AGAP028093-PA	79 kDa	2.0313	3.05	1.9384	1	1	1
518	Eukaryotictranslationinitiationfactor3subunitJ|protein_coding|2L:34735064-34736543:1|gene:AGAP006613	AGAP006613-PB	28 kDa	3.0469	2.0333	2.9075	1	1	1
519	hypotheticalprotein|protein_coding|2R:4707219-4729876:1|gene:AGAP001419	AGAP001419-PA (+3)	59 kDa	2.0313	3.05	4.8459	1	1	1
520	EsterhydrolaseC11orf54|protein_coding|2L:37298660-37299759:-1|gene:AGAP006729	AGAP006729-PA	35 kDa	3.0469	3.05	3.8767	1	1	1
521	hypotheticalprotein|protein_coding|UNKN:17832813-17833353:-1|gene:AGAP012587	AGAP012587-PA	17 kDa	3.0469	4.0667	3.8767	1	1	1
522	ubiquitin-likemodifier-activatingenzyme5|protein_coding|3R:23537859-23539102:-1|gene:AGAP009012	AGAP009012-PA	42 kDa	4.0626	3.05	2.9075	1	1	1
523	hypotheticalprotein|protein_coding|2R:40870723-40876194:1|gene:AGAP003638	AGAP003638-PA	189 kDa	3.0469	2.0333	3.8767	1	1	1
524	NADHdehydrogenase(ubiquinone)Fe-Sprotein6|protein_coding|3R:25418897-25419488:1|gene:AGAP009072	AGAP009072-PA	14 kDa	4.0626	3.05	2.9075	1	1	1
525	methionylaminopeptidase|protein_coding|3R:9510131-9511991:1|gene:AGAP008345	AGAP008345-PA	56 kDa	3.0469	3.05	1.9384	1	1	1
526	20Sproteasomesubunitalpha7|protein_coding|2R:13002556-13003765:1|gene:AGAP001973	AGAP001973-PA (+1)	28 kDa	2.0313	4.0667	1.9384	1	1	1
527	SynapticvesiclemembraneproteinVAT-1homolog-like|protein_coding|2L:32768777-32813149:1|gene:AGAP006478	AGAP006478-PA	55 kDa	5.0782	1.0167	2.9075	1	1	1
528	lectin,mannose-binding1|protein_coding|2L:15147447-15150111:-1|gene:AGAP005404	AGAP005404-PA	58 kDa	2.0313	3.05	0.96918	1	1	1
529	oligopeptidaseA|protein_coding|X:4607157-4609601:1|gene:AGAP000252	AGAP000252-PA	85 kDa	3.0469	1.0167	3.8767	1	0.99	1
530	phosphoribosylamine--glycineligase/phosphoribosylglycinamideformyltransfer|protein_coding|3R:43282524-43287851:1|gene:AGAP009786	AGAP009786-PA	147 kDa	7.1095	2.0333	0.96918	1	1	0.98
531	HighmobilitygroupproteinD,isoformC|protein_coding|3L:40733112-40733604:-1|gene:AGAP012334	AGAP012334-PA	13 kDa	2.0313	3.05	3.8767	1	0.97	1
532	adenylosuccinatesynthase|protein_coding|2R:37425820-37434664:1|gene:AGAP003405	AGAP003405-PA	51 kDa	3.0469	2.0333	4.8459	1	0.97	1
533	hypotheticalprotein|protein_coding|2R:54936322-54937955:-1|gene:AGAP004349	AGAP004349-PA	20 kDa	2.0313	2.0333	0.96918	1	1	0.97
534	short-chaindehydrogenease/reductase|protein_coding|2R:22321444-22322202:1|gene:AGAP002520	AGAP002520-PA	27 kDa	3.0469	3.05	2.9075	1	1	1
535	hypotheticalprotein|protein_coding|3R:44056564-44069719:-1|gene:AGAP009835	AGAP009835-PA	211 kDa	4.0626	3.05	2.9075	1	1	1
536	hexokinase|protein_coding|3L:19386219-19389825:-1|gene:AGAP011208	AGAP011208-PA	27 kDa	3.0469	3.05	2.9075	1	1	1
537	26SproteasomeregulatorysubunitT4|protein_coding|2R:4204769-4206121:-1|gene:AGAP001407	AGAP001407-PA	44 kDa	3.0469	3.05	1.9384	1	1	1
538	vesicletransportproteinSEC22|protein_coding|UNKN:24915268-24916389:-1|gene:AGAP012717	AGAP012717-PA	25 kDa	2.0313	2.0333	2.9075	1	1	1
539	T-complexprotein,epsilonsubunit|protein_coding|3R:7875886-7877805:1|gene:AGAP008249	AGAP008249-PA	59 kDa	2.0313	3.05	1.9384	1	1	1
540	aminoacidtransporterprotein|protein_coding|X:309369-312980:-1|gene:AGAP000022	AGAP000022-PA	71 kDa	4.0626	4.0667	1.9384	1	1	1
541	40SribosomalproteinS15|protein_coding|2R:2185484-2185933:1|gene:AGAP001274	AGAP001274-PA	17 kDa	4.0626	2.0333	3.8767	1	1	1
542	complementcomponent1Qsubcomponent-bindingprotein,mitochondrial|protein_coding|2R:47546646-47547782:1|gene:AGAP003987	AGAP003987-PA	30 kDa	4.0626	2.0333	3.8767	1	1	1
543	Eukaryotictranslationinitiationfactor3subunitI|protein_coding|2L:34692112-34693380:-1|gene:AGAP006607	AGAP006607-PA (+1)	36 kDa	4.0626	3.05	2.9075	1	1	1
544	hypotheticalprotein|protein_coding|3R:28887506-28888888:1|gene:AGAP009224	AGAP009224-PA (+3)	44 kDa	2.0313	3.05	3.8767	1	1	1
545	Lon-likeATP-dependentprotease|protein_coding|3L:3859900-3863378:-1|gene:AGAP010451	AGAP010451-PA	111 kDa	4.0626	2.0333	2.9075	1	1	1
546	aldehydereductase|protein_coding|3L:15778780-15779878:1|gene:AGAP011051	AGAP011051-PA	36 kDa	3.0469	2.0333	1.9384	1	1	1
547	hypotheticalprotein|protein_coding|3R:5835869-5838540:1|gene:AGAP008113	AGAP008113-PA (+1)	16 kDa	3.0469	4.0667	1.9384	1	1	1
548	Lipidstoragedropletssurface-bindingprotein2|protein_coding|X:2866506-2869443:1|gene:AGAP000167	AGAP000167-PA	36 kDa	2.0313	5.0834	2.9075	1	1	1
549	thioredoxinperoxidase|protein_coding|X:7240025-7240911:1|gene:AGAP000396	AGAP000396-PA	26 kDa	3.0469	3.05	1.9384	1	1	1
550	T-complexprotein1,deltasubunit|protein_coding|3R:34963390-34965635:-1|gene:AGAP009505	AGAP009505-PA	58 kDa	2.0313	4.0667	1.9384	1	1	1
551	hypotheticalprotein|protein_coding|3R:17382306-17386996:-1|gene:AGAP008770	AGAP008770-PA	161 kDa	2.0313	3.05	2.9075	1	1	1
552	Insulin-likegrowthfactor2mRNA-bindingprotein2|protein_coding|3L:37666359-37670044:-1|gene:AGAP012103	AGAP012103-PA	53 kDa	2.0313	5.0834	2.9075	1	1	1
553	Venomallergen|protein_coding|2L:31688799-31689725:1|gene:AGAP006419	AGAP006419-PA	28 kDa	2.0313	4.0667	2.9075	1	1	1
554	glutaminyl-tRNAsynthetase|protein_coding|3R:51878832-51881222:-1|gene:AGAP010267	AGAP010267-PA	88 kDa	3.0469	2.0333	1.9384	1	1	1
555	V-typeH+-transportingATPasesubunitG|protein_coding|2L:4677046-4677716:1|gene:AGAP004867	AGAP004867-PA	14 kDa	2.0313	2.0333	1.9384	1	1	1
556	peptidyl-prolylcis-transisomeraseB(cyclophilinB)|protein_coding|2L:42413814-42415342:-1|gene:AGAP007088	AGAP007088-PA	22 kDa	4.0626	3.05	0.96918	1	1	1
557	H/ACAribonucleoproteincomplexsubunit4|protein_coding|2L:2976219-2977872:1|gene:AGAP004739	AGAP004739-PA	58 kDa	2.0313	2.0333	1.9384	1	1	1
558	glycinedehydrogenase|protein_coding|2R:35962553-35969899:1|gene:AGAP003321	AGAP003321-PA	26 kDa	4.0626	1.0167	1.9384	1	1	1
559	glutathionesynthase|protein_coding|X:9555424-9565114:1|gene:AGAP000534	AGAP000534-PA (+1)	59 kDa	1.0156	3.05	3.8767	1	1	1
560	odorantbindingprotein|protein_coding|X:5035500-5035999:-1|gene:AGAP000278	AGAP000278-PA	16 kDa	1.0156	1.0167	1.9384	1	1	1
561	vitellogeniccarboxypeptidase-likeprotein|protein_coding|2L:46991581-46993014:1|gene:AGAP007505	AGAP007505-PA	54 kDa	4.0626	4.0667	0.96918	1	1	1
562	Phosphatidylinositoltransferprotein,beta|protein_coding|2R:12811311-12828525:1|gene:AGAP001957	AGAP001957-PA (+1)	31 kDa	2.0313	1.0167	1.9384	1	1	1
563	ATP-dependentRNAhelicase|protein_coding|2R:31427207-31433393:-1|gene:AGAP003047	AGAP003047-PA (+3)	84 kDa	3.0469	1.0167	1.9384	1	1	0.99
564	hypotheticalprotein|protein_coding|2L:17831101-17833225:-1|gene:AGAP005608	AGAP005608-PA	74 kDa	3.0469	1.0167	2.9075	1	0.98	1
565	E3SUMO-proteinligaseRanBP2|protein_coding|2R:30519486-30529112:1|gene:AGAP002982	AGAP002982-PA	308 kDa	1.0156	2.0333	0.96918	1	1	0.98
566	Excitatoryaminoacidtransporter3|protein_coding|3R:33527669-33530375:1|gene:AGAP009443	AGAP009443-PA	52 kDa	3.0469	3.05	3.8767	1	0.97	1
567	solutecarrierfamily25(mitochondrialoxoglutaratetransporter),member11|protein_coding|3L:37636111-37637229:1|gene:AGAP012097	AGAP012097-PA	31 kDa	3.0469	2.0333	0.96918	1	1	0.97
568	phosphoribosylaminoimidazolecarboxylase|protein_coding|X:3000246-3001769:1|gene:AGAP000180	AGAP000180-PA	47 kDa	2.0313	0	0	1	0.93	0.95
569	sodium/potassium-transportingATPasesubunitbeta|protein_coding|3R:888526-909036:-1|gene:AGAP007791	AGAP007791-PA (+4)	38 kDa	0	3.05	3.8767	0.62	1	1
570	Eukaryotictranslationinitiationfactor3subunitF|protein_coding|2R:29839433-29840474:1|gene:AGAP002935	AGAP002935-PA	32 kDa	3.0469	3.05	2.9075	1	1	1
571	annexinB10C|protein_coding|2R:42434203-42435870:1|gene:AGAP003722	AGAP003722-PA	36 kDa	18.282	21.35	17.445	1	1	1
572	NADHdehydrogenase(ubiquinone)1subcomplexunknown2|protein_coding|2R:28938212-28938750:-1|gene:AGAP002889	AGAP002889-PA	13 kDa	3.0469	3.05	2.9075	1	1	1
573	NADHdehydrogenase(ubiquinone)1alphasubcomplex13|protein_coding|3R:37625238-37625878:-1|gene:AGAP009652	AGAP009652-PA	18 kDa	2.0313	3.05	2.9075	1	1	1
574	26SproteasomeregulatorysubunitN1|protein_coding|2R:21870842-21873614:-1|gene:AGAP002481	AGAP002481-PA	97 kDa	2.0313	3.05	1.9384	1	1	1
575	Ras-relatedproteinRab-5C|protein_coding|3R:2590565-2591869:1|gene:AGAP007901	AGAP007901-PA (+6)	24 kDa	3.0469	2.0333	3.8767	1	1	1
576	60SribosomalproteinL11|protein_coding|3L:18232386-18233643:1|gene:AGAP011173	AGAP011173-PA	22 kDa	3.0469	4.0667	1.9384	1	1	1
577	selenide,waterdikinase|protein_coding|3R:3388863-3390123:-1|gene:AGAP007967	AGAP007967-PA	44 kDa	2.0313	2.0333	1.9384	1	1	1
578	ubiquitincarboxyl-terminalhydrolase7|protein_coding|3R:11896815-11900183:1|gene:AGAP008530	AGAP008530-PA	129 kDa	3.0469	2.0333	1.9384	1	1	1
579	Probablefattyacid-bindingprotein|protein_coding|2R:36147769-36152023:1|gene:AGAP013189	AGAP013189-PA (+1)	15 kDa	4.0626	2.0333	2.9075	1	1	1
580	glycyl-tRNAsynthetase|protein_coding|3R:13509639-13511931:-1|gene:AGAP008604	AGAP008604-PA (+1)	76 kDa	3.0469	2.0333	2.9075	1	1	1
581	aspartyl-tRNAsynthetase|protein_coding|2L:17346503-17348433:1|gene:AGAP005576	AGAP005576-PA	60 kDa	2.0313	3.05	1.9384	1	1	1
582	coproporphyrinogenIIIoxidase|protein_coding|2L:3038802-3040139:1|gene:AGAP004749	AGAP004749-PA (+1)	45 kDa	3.0469	2.0333	2.9075	1	1	1
583	hypotheticalprotein|protein_coding|2R:20644655-20645908:-1|gene:AGAP002363	AGAP002363-PA	36 kDa	2.0313	2.0333	1.9384	1	1	1
584	ribonucleaseT2|protein_coding|3R:44093362-44094372:-1|gene:AGAP009842	AGAP009842-PA	36 kDa	4.0626	2.0333	2.9075	1	1	1
585	thioredoxin|protein_coding|2L:44269005-44269600:1|gene:AGAP007201	AGAP007201-PA	16 kDa	1.0156	2.0333	2.9075	1	1	1
586	thioredoxinperoxidase|protein_coding|3L:15789079-15789669:1|gene:AGAP011054	AGAP011054-PA	22 kDa	1.0156	1.0167	1.9384	1	1	1
587	Eukaryotictranslationinitiationfactor4E-bindingprotein1|protein_coding|3R:763409-767876:-1|gene:AGAP007781	AGAP007781-PA	13 kDa	2.0313	2.0333	0.96918	1	1	1
588	Lethalgiantlarvae|protein_coding|2R:56807875-56816036:1|gene:AGAP004483	AGAP004483-PA	135 kDa	1.0156	2.0333	2.9075	1	1	1
589	hypotheticalprotein|protein_coding|2R:13210405-13211178:1|gene:AGAP001989	AGAP001989-PA	29 kDa	1.0156	1.0167	1.9384	1	1	1
590	calpain,invertebrate|protein_coding|3L:37346984-37361850:-1|gene:AGAP012068	AGAP012068-PA	92 kDa	1.0156	4.0667	0.96918	1	1	1
591	microtubule-associatedprotein,RP/EBfamily|protein_coding|2L:4956483-4961288:-1|gene:AGAP004886	AGAP004886-PA (+1)	43 kDa	1.0156	2.0333	3.8767	1	1	1
592	proteintransportproteinSEC61subunitalpha|protein_coding|3R:28208847-28210814:-1|gene:AGAP009182	AGAP009182-PA	52 kDa	3.0469	1.0167	0.96918	1	1	1
593	hypotheticalprotein|protein_coding|X:6864496-6865545:1|gene:AGAP000375	AGAP000375-PA	23 kDa	1.0156	3.05	1.9384	0.99	1	1
594	Serine/threonine-proteinphosphatase2A56kDaregulatorysubunitepsilon|protein_coding|2R:49732566-49735378:-1|gene:AGAP004096	AGAP004096-PA (+1)	62 kDa	1.0156	2.0333	3.8767	0.98	1	1
595	prophenoloxidase|protein_coding|2L:28702567-28705477:-1|gene:AGAP006258	AGAP006258-PA	78 kDa	2.0313	1.0167	2.9075	1	0.98	1
596	Integrinalpha-PS 1|protein_coding|X:5433339-5444836:-1|gene:AGAP000307	AGAP000307-PA	126 kDa	2.0313	1.0167	3.8767	1	0.97	1
597	lysosomalPro-Xcarboxypeptidase|protein_coding|X:18982957-18984743:1|gene:AGAP000994	AGAP000994-PA	53 kDa	4.0626	2.0333	2.9075	1	0.97	1
598	uridinemonophosphatesynthetase|protein_coding|2R:51225139-51226810:-1|gene:AGAP004175	AGAP004175-PA	55 kDa	4.0626	1.0167	0.96918	1	0.97	1
599	mitochondrialATPaseinhibitor|protein_coding|3R:20515389-20516019:1|gene:AGAP008898	AGAP008898-PA	12 kDa	2.0313	4.0667	1.9384	1	1	0.97
600	hypotheticalprotein|protein_coding|2L:33847453-33905073:-1|gene:AGAP006526	AGAP006526-PA	72 kDa	2.0313	1.0167	2.9075	1	0.94	1
601	targetofMyb-likeprotein2|protein_coding|2L:26628651-26638121:-1|gene:AGAP006097	AGAP006097-PA	58 kDa	0	1.0167	1.9384	0.93	1	1
602	Solutecarrierfamily2(facilitatedglucosetransporter),member4|protein_coding|2L:45850113-45872257:1|gene:AGAP007340	AGAP007340-PA (+1)	65 kDa	2.0313	1.0167	0	1	0.98	0.35
603	hypotheticalprotein|protein_coding|2R:4663904-4667446:-1|gene:AGAP001418	AGAP001418-PA	94 kDa	2.0313	0	3.8767	1	0.26	1
604	26SproteasomeregulatorysubunitT1|protein_coding|3L:18235010-18236628:-1|gene:AGAP011174	AGAP011174-PA	49 kDa	2.0313	1.0167	0	1	1	0.23
605	beta-tubulinisotypeI|protein_coding|2L:13792405-13796401:1|gene:AGAP005293	AGAP005293-PB	51 kDa	46.72	40.667	48.459	1	1	1
606	proteinphosphatase2(formerly2A),catalyticsubunit|protein_coding|3R:49899427-49904001:-1|gene:AGAP010172	AGAP010172-PA (+1)	36 kDa	3.0469	2.0333	2.9075	1	1	1
607	Retinaldehydrogenase2|protein_coding|3R:45804678-45806304:-1|gene:AGAP009944	AGAP009944-PA	55 kDa	2.0313	3.05	1.9384	1	1	1
608	Stomatin(EPB72)-like3|protein_coding|2R:36484082-36500137:-1|gene:AGAP003352	AGAP003352-PA (+2)	36 kDa	2.0313	2.0333	2.9075	1	1	1
609	signalrecognitionparticlereceptorsubunitalpha|protein_coding|3L:12707817-12709861:-1|gene:AGAP010894	AGAP010894-PA	73 kDa	2.0313	2.0333	2.9075	1	1	1
610	signalpeptidase,endoplasmicreticulum-type|protein_coding|2R:31960571-31961285:1|gene:AGAP003069	AGAP003069-PA	21 kDa	2.0313	2.0333	1.9384	1	1	1
611	U4/U6smallnuclearribonucleoproteinSNU13|protein_coding|3R:6279624-6280167:1|gene:AGAP008163	AGAP008163-PA	14 kDa	2.0313	3.05	1.9384	1	1	1
612	isocitratedehydrogenase(NAD+)|protein_coding|2R:17387722-17389303:-1|gene:AGAP002192	AGAP002192-PA (+1)	42 kDa	2.0313	2.0333	3.8767	1	1	1
613	Succinate-semialdehydedehydrogenaseI|protein_coding|2R:33470221-33471783:-1|gene:AGAP003165	AGAP003165-PA	53 kDa	4.0626	2.0333	1.9384	1	1	1
614	Innexininx2|protein_coding|2R:57204914-57206874:1|gene:AGAP004510	AGAP004510-PA	46 kDa	3.0469	2.0333	2.9075	1	1	1
615	60SribosomalproteinL15|protein_coding|2L:6015542-6016396:1|gene:AGAP004919	AGAP004919-PA	24 kDa	3.0469	2.0333	1.9384	1	1	1
616	flotillin|protein_coding|2L:46906386-46912945:1|gene:AGAP007494	AGAP007494-PA	48 kDa	2.0313	2.0333	2.9075	1	1	1
617	40SribosomalproteinS26|protein_coding|3L:37645814-37646784:1|gene:AGAP012100	AGAP012100-PA	13 kDa	2.0313	2.0333	3.8767	1	1	1
618	Mitochondrialglutamatecarrier1|protein_coding|3R:52354660-52358704:1|gene:AGAP010293	AGAP010293-PA	33 kDa	3.0469	2.0333	2.9075	1	1	1
619	14kDaphosphohistidinephosphatase|protein_coding|2R:14833901-14834272:1|gene:AGAP002078	AGAP002078-PA	14 kDa	2.0313	3.05	2.9075	1	1	1
620	Cystatin-likeprotein|protein_coding|2R:28575574-28575870:-1|gene:AGAP002878	AGAP002878-PA	11 kDa	2.0313	2.0333	2.9075	1	1	1
621	Mitochondrialcarrierhomolog1|protein_coding|2L:40277494-40278838:-1|gene:AGAP006963	AGAP006963-PA	38 kDa	2.0313	2.0333	1.9384	1	1	1
622	60SribosomalproteinL34|protein_coding|3R:31268923-31270109:-1|gene:AGAP009324	AGAP009324-PA	15 kDa	2.0313	3.05	1.9384	1	1	1
623	cellularnucleicacid-bindingprotein|protein_coding|3R:5096002-5099077:-1|gene:AGAP008075	AGAP008075-PA (+2)	17 kDa	3.0469	2.0333	2.9075	1	1	1
624	Transmembraneemp24proteintransportdomaincontaining9|protein_coding|2R:39452128-39453046:1|gene:AGAP003553	AGAP003553-PA	25 kDa	2.0313	2.0333	1.9384	1	1	1
625	20Sproteasomesubunitalpha6|protein_coding|3R:51664738-51665706:-1|gene:AGAP010253	AGAP010253-PA	31 kDa	3.0469	1.0167	2.9075	1	1	1
626	receptorexpression-enhancingprotein5|protein_coding|2L:3861247-3869625:-1|gene:AGAP004819	AGAP004819-PA (+1)	21 kDa	1.0156	2.0333	1.9384	1	1	1
627	14.5kDasalivarypeptide|protein_coding|2R:696043-696606:-1|gene:AGAP001174	AGAP001174-PA	17 kDa	1.0156	2.0333	1.9384	1	1	1
628	Haloaciddehalogenase-likehydrolasedomain-containingprotein1A|protein_coding|2R:36925858-36928846:1|gene:AGAP003372	AGAP003372-PB	28 kDa	3.0469	2.0333	2.9075	1	1	1
629	6-phosphofructo-2-kinase/fructose-2,6-bisphosphatase|protein_coding|3L:36236545-36249616:1|gene:AGAP012010	AGAP012010-PA	61 kDa	2.0313	1.0167	1.9384	1	1	1
630	proteinkinase,cGMP-dependent|protein_coding|3R:19883912-19989440:-1|gene:AGAP008863	AGAP008863-PC	95 kDa	2.0313	2.0333	1.9384	1	1	1
631	Eukaryotictranslationinitiationfactor|protein_coding|3L:19302860-19304309:-1|gene:AGAP011203	AGAP011203-PA	51 kDa	2.0313	1.0167	0.96918	1	1	1
632	Adaptor-relatedproteincomplex2,beta1subunit|protein_coding|2R:2126593-2131844:1|gene:AGAP001267	AGAP001267-PA	102 kDa	2.0313	2.0333	0.96918	1	1	1
633	glutaredoxin|protein_coding|3L:17002432-17003006:-1|gene:AGAP011107	AGAP011107-PA	12 kDa	2.0313	1.0167	0.96918	1	1	1
634	arrestindomain-containingprotein3|protein_coding|2R:11923746-11926644:1|gene:AGAP001894	AGAP001894-PA	46 kDa	4.0626	2.0333	0.96918	1	1	1
635	60SribosomalproteinL35|protein_coding|2R:4206635-4207006:1|gene:AGAP001408	AGAP001408-PA	15 kDa	1.0156	1.0167	2.9075	0.99	1	1
636	NADHdehydrogenase(ubiquinone)1betasubcomplex8|protein_coding|2R:14012368-14013179:-1|gene:AGAP002020	AGAP002020-PA	20 kDa	2.0313	3.05	0.96918	1	1	0.98
637	E3UFM1-proteinligase1homolog|protein_coding|3R:176422-179263:1|gene:AGAP007742	AGAP007742-PA	88 kDa	2.0313	2.0333	0.96918	1	1	0.98
638	imaginaldiscgrowthfactor|protein_coding|3R:4934452-4937218:1|gene:AGAP008060	AGAP008060-PA	48 kDa	4.0626	1.0167	2.9075	1	0.97	1
639	pyridoxinekinase|protein_coding|2L:23813701-23814963:-1|gene:AGAP005929	AGAP005929-PA	34 kDa	2.0313	1.0167	2.9075	1	0.97	1
640	hypotheticalprotein|protein_coding|2R:27237959-27238728:-1|gene:AGAP002788	AGAP002788-PA	25 kDa	3.0469	3.05	0.96918	1	1	0.97
641	NADHdehydrogenase(ubiquinone)1betasubcomplex4|protein_coding|3L:33879971-33880456:-1|gene:AGAP011829	AGAP011829-PA	13 kDa	3.0469	2.0333	1.9384	1	0.97	0.97
642	ubiquinol-cytochromecreductasesubunit9|protein_coding|2L:2483299-2483553:-1|gene:AGAP004710	AGAP004710-PA	7 kDa	3.0469	2.0333	2.9075	0.97	0.97	1
643	translocon-associatedproteinsubunitgamma|protein_coding|3R:17142851-17143497:1|gene:AGAP008761	AGAP008761-PA	21 kDa	2.0313	4.0667	1.9384	0.97	1	0.97
644	proteintransportproteinSEC31|protein_coding|3L:27210476-27217970:1|gene:AGAP011551	AGAP011551-PA	139 kDa	1.0156	0	2.9075	1	0.92	1
645	contactin-likeputativecelladhesionmolecule|protein_coding|X:84122-88605:-1|gene:AGAP000007	AGAP000007-PA	151 kDa	1.0156	3.05	2.9075	0.9	1	1
646	hypotheticalprotein|protein_coding|2R:2882539-2895040:-1|gene:AGAP001315	AGAP001315-PA (+4)	107 kDa	0	3.05	0.96918	0.6	1	1
647	hypotheticalprotein|protein_coding|2R:20620164-20636209:-1|gene:AGAP002361	AGAP002361-PA	33 kDa	0	2.0333	0	0.99	1	0.57
648	mitochondrialcarnitine/acylcarnitinecarrierprotein|protein_coding|2L:26691829-26692734:1|gene:AGAP006104	AGAP006104-PA	32 kDa	0	3.05	1.9384	0.55	1	1
649	sterolcarrierprotein2|protein_coding|3R:2822568-2825762:-1|gene:AGAP007921	AGAP007921-PA	59 kDa	2.0313	0	0	1	0.97	0.57
650	syntaxin-bindingprotein1|protein_coding|2R:31226418-31230178:-1|gene:AGAP003023	AGAP003023-PA	67 kDa	2.0313	0	2.9075	1	0.34	1
651	proteinscribble|protein_coding|X:850501-891167:1|gene:AGAP000054	AGAP000054-PA	173 kDa	1.0156	0	2.9075	0.99	0.09	1
652	pyruvatedehydrogenaseE1componentsubunitalpha|protein_coding|2R:31252368-31254045:-1|gene:AGAP003030	AGAP003030-PA	43 kDa	2.0313	2.0333	2.9075	1	1	1
653	28kDaheat-andacid-stablephosphoprotein|protein_coding|3L:26438289-26438798:1|gene:AGAP011521	AGAP011521-PA	20 kDa	2.0313	3.05	1.9384	1	1	1
654	hypotheticalprotein|protein_coding|3L:33314117-33316910:1|gene:AGAP011797	AGAP011797-PA	34 kDa	3.0469	2.0333	1.9384	1	1	1
655	UncharacterizedproteinC05D11.1|protein_coding|2L:3034081-3037570:-1|gene:AGAP004747	AGAP004747-PA	110 kDa	2.0313	3.05	1.9384	1	1	1
656	Sideroflexin1,2,3|protein_coding|2L:43040960-43042238:-1|gene:AGAP007119	AGAP007119-PA	36 kDa	2.0313	2.0333	1.9384	1	1	1
657	hypotheticalprotein|protein_coding|2L:48156217-48157629:1|gene:AGAP007603	AGAP007603-PA	52 kDa	2.0313	2.0333	1.9384	1	1	1
658	heterogeneousnuclearribonucleoproteinK|protein_coding|2L:8302620-8317074:-1|gene:AGAP005015	AGAP005015-PA	47 kDa	2.0313	2.0333	1.9384	1	1	1
659	translationinitiationfactor6|protein_coding|2R:4050620-4051677:-1|gene:AGAP001380	AGAP001380-PA	26 kDa	2.0313	2.0333	1.9384	1	1	1
660	methylglutaconyl-CoAhydratase|protein_coding|3L:21676913-21677869:-1|gene:AGAP011354	AGAP011354-PA	34 kDa	2.0313	2.0333	1.9384	1	1	1
661	hypotheticalprotein|protein_coding|2L:34771402-34772544:-1|gene:AGAP006625	AGAP006625-PA	35 kDa	2.0313	2.0333	1.9384	1	1	1
662	eukaryotictranslationelongationfactor1epsilon-1|protein_coding|2L:6114489-6115455:1|gene:AGAP004929	AGAP004929-PA	21 kDa	2.0313	2.0333	2.9075	1	1	1
663	proteinDEK|protein_coding|3L:24774974-24777906:-1|gene:AGAP011447	AGAP011447-PA	47 kDa	2.0313	2.0333	1.9384	1	1	1
664	hypotheticalprotein|protein_coding|3L:11334659-11337261:1|gene:AGAP010821	AGAP010821-PA	40 kDa	2.0313	2.0333	1.9384	1	1	1
665	Atlastin|protein_coding|2R:14526358-14529840:1|gene:AGAP002047	AGAP002047-PA	61 kDa	3.0469	2.0333	1.9384	1	1	1
666	organiccationtransporter3|protein_coding|3L:5244027-5247930:-1|gene:AGAP010509	AGAP010509-PA	58 kDa	3.0469	2.0333	1.9384	1	1	1
667	proteinDJ-1|protein_coding|X:12629386-12630094:-1|gene:AGAP000705	AGAP000705-PA	22 kDa	2.0313	2.0333	1.9384	1	1	1
668	annexinB9|protein_coding|2R:43345310-43353302:1|gene:AGAP003790	AGAP003790-PC	36 kDa	17.266	15.25	18.414	1	1	1
669	stress-induced-phosphoprotein1|protein_coding|3R:50353671-50354743:1|gene:AGAP010188	AGAP010188-PA	37 kDa	1.0156	2.0333	1.9384	1	1	1
670	SerineProteaseInhibitor(serpin)|protein_coding|3R:38145302-38154288:1|gene:AGAP009670	AGAP009670-PB	62 kDa	2.0313	4.0667	1.9384	1	1	1
671	seryl-tRNAsynthetase|protein_coding|3R:8085376-8086950:-1|gene:AGAP008265	AGAP008265-PA	57 kDa	2.0313	2.0333	0.96918	1	1	1
672	proteinkinaseCsubstrate80K-H|protein_coding|2R:58356779-58358543:-1|gene:AGAP004609	AGAP004609-PA	63 kDa	1.0156	2.0333	1.9384	1	1	1
673	Eukaryotictranslationinitiationfactor3subunitG|protein_coding|2L:48887512-48888419:-1|gene:AGAP007668	AGAP007668-PA	30 kDa	1.0156	1.0167	1.9384	1	1	1
674	ubiquilin|protein_coding|2R:54154085-54156294:1|gene:AGAP004294	AGAP004294-PA	58 kDa	1.0156	1.0167	1.9384	1	1	1
675	hypotheticalprotein|protein_coding|2R:22129165-22132355:1|gene:AGAP002509	AGAP002509-PA	66 kDa	1.0156	2.0333	0.96918	1	1	1
676	hydroxybutyratedehydrogenase|protein_coding|2R:22322371-22323216:-1|gene:AGAP002521	AGAP002521-PA (+1)	27 kDa	2.0313	2.0333	0.96918	1	1	0.98
677	thioester-containingprotein|protein_coding|3R:10368017-10375160:-1|gene:AGAP008407	AGAP008407-PA	204 kDa	3.0469	1.0167	1.9384	1	0.97	1
678	glucosedehydrogenase(acceptor)|protein_coding|2R:43292474-43298353:-1|gene:AGAP003785	AGAP003785-PC (+1)	69 kDa	4.0626	1.0167	1.9384	1	0.97	1
679	sensoryappendageprotein|protein_coding|3R:4866908-4867291:-1|gene:AGAP008051	AGAP008051-PA	15 kDa	3.0469	1.0167	1.9384	1	0.97	1
680	phosphatidylinositol-bindingclathrinassemblyprotein|protein_coding|3R:48689048-48695469:1|gene:AGAP010087	AGAP010087-PA	73 kDa	3.0469	1.0167	2.9075	1	0.97	1
681	NADHdehydrogenase(ubiquinone)Fe-Sprotein4|protein_coding|2L:42269963-42270834:1|gene:AGAP007082	AGAP007082-PA	21 kDa	3.0469	3.05	0.96918	1	1	0.97
682	C-terminal-bindingprotein|protein_coding|2R:45636131-45639692:-1|gene:AGAP003893	AGAP003893-PA (+4)	51 kDa	3.0469	3.05	0.96918	1	1	0.97
683	gelsolin|protein_coding|3L:22039143-22040396:-1|gene:AGAP011369	AGAP011369-PA	43 kDa	1.0156	2.0333	0.96918	1	1	0.97
684	malate/L-lactatedehydrogenase|protein_coding|2L:34221311-34223619:-1|gene:AGAP006576	AGAP006576-PA (+2)	53 kDa	2.0313	1.0167	0.96918	1	1	0.97
685	Membraneprotein,palmitoylated6|protein_coding|3R:9105221-9109056:-1|gene:AGAP008321	AGAP008321-PA	70 kDa	1.0156	1.0167	1.9384	1	0.97	1
686	20Sproteasomesubunitalpha1|protein_coding|2R:46543948-46544777:1|gene:AGAP003935	AGAP003935-PA	28 kDa	1.0156	2.0333	0.96918	1	1	0.97
687	hypotheticalprotein|protein_coding|UNKN:17080504-17081161:-1|gene:AGAP012571	AGAP012571-PA (+1)	9 kDa	2.0313	1.0167	3.8767	1	0.97	1
688	hypotheticalprotein|protein_coding|3R:44033191-44041412:-1|gene:AGAP009831	AGAP009831-PA	51 kDa	1.0156	2.0333	1.9384	0.96	1	1
689	cystathioninegamma-lyase|protein_coding|3L:18227817-18231273:-1|gene:AGAP011172	AGAP011172-PA	43 kDa	3.0469	1.0167	1.9384	1	0.96	1
690	leukotriene-A4hydrolase|protein_coding|3R:45186831-45189245:-1|gene:AGAP009907	AGAP009907-PA	73 kDa	3.0469	2.0333	0.96918	1	0.97	0.98
691	hypotheticalprotein|protein_coding|3R:36972672-36976781:1|gene:AGAP009604	AGAP009604-PA	31 kDa	2.0313	1.0167	0.96918	1	0.98	0.98
692	signalrecognitionparticlesubunitSRP54|protein_coding|2R:58360124-58361793:-1|gene:AGAP004610	AGAP004610-PA	56 kDa	2.0313	1.0167	0.96918	1	0.98	0.97
693	cysteinyl-tRNAsynthetase|protein_coding|3L:39776102-39778409:-1|gene:AGAP012283	AGAP012283-PA	84 kDa	1.0156	1.0167	1.9384	1	0.95	1
694	FK506-bindingprotein1|protein_coding|3L:38473308-38473765:-1|gene:AGAP012184	AGAP012184-PA	12 kDa	2.0313	2.0333	2.9075	0.97	0.97	1
695	transmembrane9superfamilymember2/4|protein_coding|3R:45303063-45305314:-1|gene:AGAP009919	AGAP009919-PA	75 kDa	3.0469	1.0167	1.9384	1	0.93	1
696	facilitatedtrehalosetransporterTret1|protein_coding|2L:17069971-17080334:1|gene:AGAP005563	AGAP005563-PA (+2)	88 kDa	2.0313	2.0333	2.9075	0.81	0.82	1
697	Eukaryotictranslationinitiationfactor2,subunit2beta,38kDa|protein_coding|2L:44381527-44383085:1|gene:AGAP007218	AGAP007218-PA	36 kDa	3.0469	0	0.96918	1	0.29	1
698	cathepsinB|protein_coding|2R:57454530-57455543:1|gene:AGAP004533	AGAP004533-PA	37 kDa	3.0469	2.0333	0	1	1	0.09
699	20Sproteasomesubunitbeta6|protein_coding|2L:7587895-7588688:-1|gene:AGAP004991	AGAP004991-PA	26 kDa	2.0313	0	1.9384	1	0.09	1
700	CTPsynthase|protein_coding|3R:37158851-37162621:-1|gene:AGAP009624	AGAP009624-PA	70 kDa	0	1.0167	1.9384		1	1
701	fructose-bisphosphatealdolase,classI|protein_coding|2R:22877762-22883553:1|gene:AGAP002564	AGAP002564-PA	40 kDa	33.516	20.333	23.26	1	1	1
702	guaninenucleotide-bindingproteinG(o)subunitalpha|protein_coding|2L:20436943-20469816:-1|gene:AGAP005773	AGAP005773-PA (+1)	41 kDa	2.0313	3.05	2.9075	1	1	1
703	hypotheticalprotein|protein_coding|3L:31627161-31630483:1|gene:AGAP011700	AGAP011700-PA	23 kDa	2.0313	2.0333	1.9384	1	1	1
704	hydroxymethylglutaryl-CoAlyase|protein_coding|3R:15992649-15993864:1|gene:AGAP008717	AGAP008717-PA	35 kDa	2.0313	2.0333	1.9384	1	1	1
705	hypotheticalprotein|protein_coding|2L:45353935-45359753:-1|gene:AGAP007325	AGAP007325-PA (+1)	16 kDa	2.0313	2.0333	1.9384	1	1	1
706	ferrochelatase|protein_coding|2R:42425355-42426719:-1|gene:AGAP003719	AGAP003719-PA	44 kDa	2.0313	2.0333	1.9384	1	1	1
707	FK506-bindingprotein14|protein_coding|3R:18543275-18560889:1|gene:AGAP008822	AGAP008822-PA	23 kDa	2.0313	1.0167	1.9384	1	1	1
708	mitochondrialtrans-2-enoyl-CoAreductase|protein_coding|3L:33897718-33898873:1|gene:AGAP011834	AGAP011834-PA	39 kDa	2.0313	1.0167	1.9384	1	1	1
709	nucleosome-remodelingfactor38kDasubunit|protein_coding|2R:37299615-37311520:1|gene:AGAP003398	AGAP003398-PD (+1)	44 kDa	5.0782	4.0667	4.8459	1	1	1
710	glucose-6-phosphateisomerase|protein_coding|3L:38254197-38260323:1|gene:AGAP012167	AGAP012167-PA	62 kDa	1.0156	2.0333	0.96918	1	1	1
711	NADHdehydrogenase(ubiquinone)1alphasubcomplex2|protein_coding|2R:36893208-36893713:1|gene:AGAP003367	AGAP003367-PA (+1)	11 kDa	2.0313	1.0167	0.96918	1	1	1
712	prolinesynthetaseco-transcribedhomolog(bacterial)|protein_coding|2R:6967883-6969403:1|gene:AGAP001621	AGAP001621-PA (+1)	29 kDa	1.0156	2.0333	1.9384	0.99	1	1
713	Glucosamine-6-phosphateisomerase|protein_coding|3R:31021580-31022877:1|gene:AGAP009305	AGAP009305-PB	32 kDa	2.0313	2.0333	0.96918	1	1	0.98
714	smallubiquitin-relatedmodifier|protein_coding|X:15729502-15731211:-1|gene:AGAP000852	AGAP000852-PA	10 kDa	1.0156	2.0333	1.9384	0.97	1	1
715	26Sproteaseregulatorysubunit8|protein_coding|2L:44515927-44517138:-1|gene:AGAP007243	AGAP007243-PA	46 kDa	3.0469	1.0167	1.9384	1	0.97	1
716	hypotheticalprotein|protein_coding|2L:9761099-9779252:1|gene:AGAP005082	AGAP005082-PA	369 kDa	2.0313	1.0167	1.9384	1	0.97	1
717	Wurst|protein_coding|2L:43554468-43555934:1|gene:AGAP007138	AGAP007138-PA	50 kDa	3.0469	1.0167	1.9384	1	0.97	1
718	ATP-bindingcassette,sub-familyE,member1|protein_coding|2R:17198931-17200915:-1|gene:AGAP002182	AGAP002182-PA	69 kDa	2.0313	1.0167	1.9384	1	0.97	1
719	chargedmultivesicularbodyprotein4|protein_coding|2L:14020901-14021993:-1|gene:AGAP005316	AGAP005316-PA	25 kDa	2.0313	3.05	0.96918	1	1	0.97
720	salivarysecretedmucin3|protein_coding|3R:34035069-34036588:1|gene:AGAP009473	AGAP009473-PB	27 kDa	2.0313	2.0333	0.96918	1	1	0.97
721	Sel-1suppressoroflin-12-like(C.elegans)|protein_coding|X:11202832-11206994:1|gene:AGAP000615	AGAP000615-PA	92 kDa	1.0156	2.0333	2.9075	0.97	1	1
722	hypotheticalprotein|protein_coding|3R:13823674-13839882:1|gene:AGAP008640	AGAP008640-PA	18 kDa	1.0156	2.0333	2.9075	0.97	1	1
723	cateninalpha|protein_coding|2R:37524388-37529822:-1|gene:AGAP003424	AGAP003424-PA	102 kDa	1.0156	2.0333	2.9075	0.97	1	1
724	tropomodulin|protein_coding|X:18600501-18614178:-1|gene:AGAP000969	AGAP000969-PA	47 kDa	1.0156	2.0333	1.9384	0.97	1	1
725	Clip-DomainSerineProtease|protein_coding|3L:14000015-14001312:1|gene:AGAP010968	AGAP010968-PA	40 kDa	1.0156	1.0167	1.9384	1	0.97	1
726	AP-2complexsubunitalpha|protein_coding|3R:35609803-35613973:1|gene:AGAP009538	AGAP009538-PA	104 kDa	3.0469	1.0167	0.96918	1	1	0.97
727	Adducin|protein_coding|2L:4468458-4474213:-1|gene:AGAP004852	AGAP004852-PA (+1)	79 kDa	1.0156	2.0333	0.96918	0.97	1	1
728	pyruvatedehydrogenasekinase|protein_coding|3R:51942514-51945526:-1|gene:AGAP010276	AGAP010276-PA (+1)	46 kDa	1.0156	2.0333	0.96918	0.97	1	0.97
729	cytochromeb5protein|protein_coding|2L:43046083-43048421:1|gene:AGAP007121	AGAP007121-PA	15 kDa	1.0156	3.05	1.9384	0.97	1	0.97
730	Xaa-Proaminopeptidase|protein_coding|X:19938858-19940940:-1|gene:AGAP001037	AGAP001037-PA	68 kDa	2.0313	1.0167	0.96918	1	0.87	0.97
731	60SribosomalproteinL37a|protein_coding|3R:45307303-45307956:1|gene:AGAP009920	AGAP009920-PA	10 kDa	1.0156	1.0167	1.9384	0.72	1	1
732	splicingfactor,proline-andglutamine-rich|protein_coding|2R:43371942-43385243:-1|gene:AGAP003794	AGAP003794-PA (+1)	67 kDa	1.0156	0	2.9075	1	0.48	1
733	ATP-dependentClpprotease,proteasesubunit|protein_coding|3R:23735860-23736607:-1|gene:AGAP009019	AGAP009019-PA	25 kDa	1.0156	2.0333	0	1	1	0.47
734	TranslationalactivatorGCN1|protein_coding|2R:8791640-8800165:-1|gene:AGAP001700	AGAP001700-PA	293 kDa	1.0156	0	1.9384	1	0.23	1
735	alpha-aminoadipicsemialdehydesynthase|protein_coding|3R:13774626-13779588:-1|gene:AGAP008632	AGAP008632-PA	103 kDa	1.0156	2.0333	0	1	1	0.09
736	sodium-independentsulfateaniontransporter|protein_coding|2R:19954166-19956783:-1|gene:AGAP002331	AGAP002331-PA	70 kDa	1.0156	0	1.9384	1	0.06	1
737	nucleartransportfactor2|protein_coding|2L:41026040-41026432:1|gene:AGAP007024	AGAP007024-PA	15 kDa	3.0469	2.0333	1.9384	1	1	1
738	1,4-alpha-glucanbranchingenzyme|protein_coding|3L:3183627-3188507:-1|gene:AGAP010428	AGAP010428-PA	79 kDa	1.0156	1.0167	1.9384	1	1	1
739	proteintransportproteinSEC61subunitbeta|protein_coding|3L:25688862-25689370:-1|gene:AGAP011504	AGAP011504-PA	10 kDa	2.0313	1.0167	1.9384	1	0.97	1
740	hypotheticalprotein|protein_coding|2L:25950356-25974749:1|gene:AGAP006063	AGAP006063-PA	66 kDa	2.0313	1.0167	1.9384	1	0.97	1
741	20Sproteasomesubunitbeta2|protein_coding|3L:24476383-24477302:1|gene:AGAP011423	AGAP011423-PA	30 kDa	2.0313	1.0167	1.9384	1	0.97	1
742	eukaryotictranslationinitiationfactor3subunitL|protein_coding|2L:27031608-27033353:-1|gene:AGAP006130	AGAP006130-PA	64 kDa	2.0313	1.0167	0.96918	1	0.97	1
743	maltase|protein_coding|2R:12677694-12679968:-1|gene:AGAP001939	AGAP001939-PA	77 kDa	2.0313	2.0333	0.96918	1	1	0.97
744	Karyopherin(importin)alpha4|protein_coding|2R:2176670-2179552:1|gene:AGAP001273	AGAP001273-PA	57 kDa	2.0313	2.0333	0.96918	1	1	0.97
745	MembraneproteinGNA1220|protein_coding|3R:33492114-33493444:1|gene:AGAP009439	AGAP009439-PA	42 kDa	2.0313	2.0333	0.96918	1	1	0.97
746	RuvB-likeprotein2|protein_coding|3R:42127368-42128777:1|gene:AGAP009746	AGAP009746-PA	52 kDa	2.0313	2.0333	0.96918	1	1	0.97
747	Epidermalretinaldehydrogenase|protein_coding|X:5010572-5013496:-1|gene:AGAP012953	AGAP012953-PA	35 kDa	2.0313	2.0333	0.96918	1	1	0.97
748	hypotheticalprotein|protein_coding|X:1448592-1461524:-1|gene:AGAP000086	AGAP000086-PA (+3)	18 kDa	1.0156	2.0333	1.9384	0.97	1	1
749	proteinarginineN-methyltransferase1|protein_coding|2R:37963320-37964635:1|gene:AGAP003462	AGAP003462-PA	42 kDa	1.0156	2.0333	1.9384	0.97	1	1
750	Histidinetriadnucleotidebindingprotein1|protein_coding|2L:30441742-30442211:1|gene:AGAP006353	AGAP006353-PA	14 kDa	1.0156	2.0333	1.9384	0.97	1	1
751	Hepatoma-derivedGF|protein_coding|3R:4009436-4011846:-1|gene:AGAP008006	AGAP008006-PA	52 kDa	1.0156	2.0333	1.9384	0.97	1	1
752	23.4kDasalivaryprotein|protein_coding|3R:17762311-17763015:1|gene:AGAP008782	AGAP008782-PA	25 kDa	1.0156	2.0333	1.9384	0.97	1	1
753	carboxypeptidaseD|protein_coding|2R:21033576-21044645:-1|gene:AGAP002414	AGAP002414-PA	164 kDa	1.0156	2.0333	1.9384	0.97	1	1
754	26SproteasomeregulatorysubunitN9|protein_coding|2R:7309118-7310595:-1|gene:AGAP001651	AGAP001651-PA	43 kDa	1.0156	1.0167	1.9384	0.97	1	1
755	nodalmodulator2|protein_coding|2L:22624877-22628683:-1|gene:AGAP005856	AGAP005856-PA	131 kDa	1.0156	1.0167	1.9384	0.97	1	1
756	translationinitiationfactor5B|protein_coding|2L:3953487-3982092:-1|gene:AGAP004824	AGAP004824-PA	98 kDa	1.0156	1.0167	1.9384	0.97	1	1
757	AMPdeaminase|protein_coding|X:10149615-10154890:-1|gene:AGAP000577	AGAP000577-PA (+3)	91 kDa	1.0156	1.0167	1.9384	1	0.97	1
758	carnitineO-acetyltransferase|protein_coding|3R:25440559-25442403:-1|gene:AGAP009076	AGAP009076-PA	68 kDa	2.0313	1.0167	0.96918	1	0.99	0.97
759	fructose-1,6-bisphosphataseI|protein_coding|3R:28117585-28118767:-1|gene:AGAP009173	AGAP009173-PA (+1)	37 kDa	2.0313	1.0167	0.96918	1	1	0.96
760	translationinitiationfactor4B|protein_coding|X:9460914-9469141:1|gene:AGAP000526	AGAP000526-PA	48 kDa	1.0156	1.0167	1.9384	1	0.95	1
761	CTL-likeprotein1|protein_coding|2L:28597557-28600434:1|gene:AGAP006244	AGAP006244-PA	78 kDa	1.0156	1.0167	1.9384	0.95	1	1
762	hypotheticalprotein|protein_coding|2L:47268855-47270032:-1|gene:AGAP007534	AGAP007534-PA (+2)	22 kDa	1.0156	1.0167	1.9384	0.97	0.98	1
763	methylthioribose-1-phosphateisomerase|protein_coding|2R:6496913-6498226:-1|gene:AGAP001589	AGAP001589-PA	38 kDa	1.0156	1.0167	1.9384	0.97	0.97	1
764	proteasomeactivatorsubunit3(PA28gamma)|protein_coding|X:5448455-5449323:1|gene:AGAP000308	AGAP000308-PA	30 kDa	1.0156	1.0167	2.9075	0.97	0.97	1
765	Ras-relatedC3botulinumtoxinsubstrate|protein_coding|2L:15542053-15542631:-1|gene:AGAP005445	AGAP005445-PA	21 kDa	2.0313	1.0167	0.96918	1	0.97	0.97
766	squid|protein_coding|2L:36514896-36515978:-1|gene:AGAP006668	AGAP006668-PA	36 kDa	2.0313	2.0333	1.9384	0.99	0.96	0.99
767	heterogeneousnuclearribonucleoproteinA1/A3|protein_coding|2R:20791379-20793448:-1|gene:AGAP002374	AGAP002374-PA	39 kDa	2.0313	1.0167	0.96918	1	0.97	0.93
768	translationinitiationfactor4E|protein_coding|2L:43818807-43819793:1|gene:AGAP007172	AGAP007172-PA (+1)	29 kDa	1.0156	1.0167	1.9384	0.9	1	1
769	proteinBCP1|protein_coding|2R:38184548-38185626:-1|gene:AGAP003476	AGAP003476-PA	34 kDa	2.0313	1.0167	0.96918	1	0.91	0.97
770	diskslargeprotein1|protein_coding|X:4818589-4862785:-1|gene:AGAP000255	AGAP000255-PA (+4)	101 kDa	2.0313	1.0167	0.96918	1	0.91	0.97
771	SH3domain-bindingglutamicacid-rich-likeprotein3|protein_coding|2L:46062367-46078256:-1|gene:AGAP007362	AGAP007362-PA (+1)	21 kDa	1.0156	1.0167	1.9384	0.86	1	1
772	integrinbetasubunit|protein_coding|X:14937399-14948907:1|gene:AGAP000815	AGAP000815-PA	93 kDa	1.0156	2.0333	0	0.92	1	0.65
773	LETM1andEF-handdomain-containingprotein1,mitochondrialprecursor|protein_coding|2R:35201897-35208926:-1|gene:AGAP003296	AGAP003296-PA (+1)	98 kDa	2.0313	0	0	1	0.74	0.57
774	Importin-4|protein_coding|2L:40183722-40187648:1|gene:AGAP006942	AGAP006942-PA	122 kDa	0	2.0333	0.96918	0.27	1	1
775	solutecarrierfamily36(proton-coupledaminoacidtransporter)|protein_coding|2L:48504238-48509825:1|gene:AGAP007633	AGAP007633-PA (+3)	51 kDa	3.0469	0	0.96918	1	0.27	0.97
776	Clip-DomainSerineProtease|protein_coding|3L:33275117-33276554:-1|gene:AGAP011789	AGAP011789-PA	46 kDa	3.0469	0	1.9384	1		1
777	methionyl-tRNAsynthetase|protein_coding|3R:2530537-2533785:1|gene:AGAP007891	AGAP007891-PA	111 kDa	3.0469	2.0333	0	1	1
778	2-hydroxyglutaratedehydrogenase|protein_coding|3R:2391251-2392961:1|gene:AGAP007868	AGAP007868-PA	49 kDa	1.0156	2.0333	0	1	1
779	ubiquitincarboxyl-terminalhydrolaseL5|protein_coding|2L:16854804-16855967:-1|gene:AGAP005540	AGAP005540-PA	37 kDa	2.0313	0	0.96918	1		1
780	aldehydedehydrogenasefamily7memberA1|protein_coding|X:16705403-16707113:-1|gene:AGAP000881	AGAP000881-PA	58 kDa	2.0313	1.0167	0	1	0.98
781	hypotheticalprotein|protein_coding|2L:15814852-15815851:1|gene:AGAP005462	AGAP005462-PA	32 kDa	2.0313	0	0.96918	1		0.98
782	hypotheticalprotein|protein_coding|2R:16401764-16402124:-1|gene:AGAP002140	AGAP002140-PA	10 kDa	0	2.0333	2.9075		0.97	1
783	Clip-DomainSerineProtease|protein_coding|3L:33271414-33272638:-1|gene:AGAP011788	AGAP011788-PA (+1)	30 kDa	1.0156	0	1.9384	0.97		1
784	hypotheticalprotein|protein_coding|2R:18462666-18488471:1|gene:AGAP002273	AGAP002273-PA	641 kDa	1.0156	0	2.9075	0.9		1
785	translocationproteinSEC62|protein_coding|3R:43291055-43294509:1|gene:AGAP009788	AGAP009788-PA	44 kDa	1.0156	0	2.9075	0.85		1
786	Canopyhomolog2|protein_coding|3R:13712312-13712941:-1|gene:AGAP008615	AGAP008615-PA	24 kDa	1.0156	0	1.9384	0.76	0.07	1
787	Peptidase(mitochondrialprocessing)beta|protein_coding|2R:9602412-9603836:1|gene:AGAP001767	AGAP001767-PA	53 kDa	0	0	0		0.34
788	aldehydeoxidase|protein_coding|2L:28519555-28523860:1|gene:AGAP006221	AGAP006221-PA	136 kDa	0	1.0167	0		0.08	0.1
789	ADP-ribosylationfactor|protein_coding|2R:29823850-29824666:1|gene:AGAP002931	AGAP002931-PA (+1)	21 kDa	6.0939	4.0667	4.8459	1	0.99	1
790	hypotheticalprotein|protein_coding|2R:25188587-25192992:1|gene:AGAP002655	AGAP002655-PA	85 kDa	2.0313	1.0167	0.96918	1	0.97	0.97
791	20Sproteasomesubunitalpha5|protein_coding|3R:18292958-18293846:1|gene:AGAP008816	AGAP008816-PA	27 kDa	2.0313	1.0167	0.96918	1	0.97	0.97
792	GTP:AMPphosphotransferasemitochondrial|protein_coding|3R:37679291-37679941:-1|gene:AGAP009660	AGAP009660-PA	22 kDa	2.0313	1.0167	0.96918	1	0.97	0.97
793	Muscularprotein20|protein_coding|X:13712327-13714126:1|gene:AGAP000749	AGAP000749-PA	19 kDa	2.0313	1.0167	0.96918	1	0.97	0.97
794	NADHdehydrogenase(ubiquinone)1betasubcomplex6|protein_coding|3R:36953867-36954590:1|gene:AGAP009602	AGAP009602-PA	19 kDa	2.0313	1.0167	0.96918	1	0.97	0.97
795	hypotheticalprotein|protein_coding|X:22455323-22488001:-1|gene:AGAP001069	AGAP001069-PA	31 kDa	1.0156	1.0167	1.9384	0.97	0.97	1
796	translationinitiationfactor1A|protein_coding|2R:32894021-32894936:1|gene:AGAP003119	AGAP003119-PA	17 kDa	1.0156	2.0333	0.96918	0.97	1	0.97
797	importinsubunitbeta-1|protein_coding|3R:45321162-45324876:-1|gene:AGAP009921	AGAP009921-PA	99 kDa	1.0156	2.0333	0.96918	0.97	1	0.97
798	Solutecarrierfamily2,facilitatedglucosetransportermember8|protein_coding|2R:38643834-38646643:1|gene:AGAP003492	AGAP003492-PA (+3)	53 kDa	1.0156	2.0333	0.96918	0.97	1	0.97
799	GTPaseKRas|protein_coding|2R:17699429-17701188:-1|gene:AGAP002219	AGAP002219-PA	22 kDa	2.0313	1.0167	0.96918	1	0.97	0.97
800	Sorcin|protein_coding|2L:28604365-28605425:-1|gene:AGAP006246	AGAP006246-PA	24 kDa	2.0313	1.0167	0.96918	1	0.96	0.97
801	Thymosinisoform2|protein_coding|X:4425246-4428424:1|gene:AGAP000235	AGAP000235-PA (+2)	14 kDa	1.0156	2.0333	0.96918	0.97	1	0.96
802	Transmembraneemp24domain-containingprotein|protein_coding|2L:3020291-3021131:1|gene:AGAP004743	AGAP004743-PA	23 kDa	1.0156	1.0167	1.9384	0.97	0.87	1
803	proteinlingerer|protein_coding|2L:3844469-3852663:-1|gene:AGAP004817	AGAP004817-PA	128 kDa	1.0156	1.0167	1.9384	0.9	0.91	1
804	hypotheticalprotein|protein_coding|3R:11348611-11350121:-1|gene:AGAP008503	AGAP008503-PC	19 kDa	2.0313	1.0167	0.96918	1	0.79	0.97
805	ubiquitincarboxyl-terminalhydrolase14|protein_coding|3R:31577904-31586318:-1|gene:AGAP009348	AGAP009348-PA	56 kDa	1.0156	1.0167	1.9384	0.77	0.97	1
806	Ras-relatedproteinRab-35|protein_coding|2R:31246289-31247897:-1|gene:AGAP003028	AGAP003028-PA	23 kDa	3.0469	1.0167	1.9384	0.98	0.76	0.98
807	hypotheticalprotein|protein_coding|3R:13725120-13726460:-1|gene:AGAP008622	AGAP008622-PA	50 kDa	25.391	25.417	28.106	0.68	0.99	0.99
808	N-mycdownstreamregulated|protein_coding|3R:18498368-18515579:-1|gene:AGAP008821	AGAP008821-PA (+3)	48 kDa	1.0156	2.0333	0	0.95	1	0.4
809	ADP,ATPcarrierprotein2|protein_coding|2R:20598090-20599178:-1|gene:AGAP002358	AGAP002358-PA (+2)	33 kDa	7.1095	9.1501	6.7842	0.24	1	1
810	ribose5-phosphateisomeraseA|protein_coding|3L:24933375-24934284:-1|gene:AGAP011457	AGAP011457-PA	30 kDa	2.0313	1.0167	0	1	0.95	0.26
811	AnnexinA4|protein_coding|2R:42428570-42429966:-1|gene:AGAP003720	AGAP003720-PA	36 kDa	6.0939	7.1167	4.8459	1	1	0.17
812	hypotheticalprotein|protein_coding|3L:32496641-32497788:1|gene:AGAP011727	AGAP011727-PA	32 kDa	2.0313	0	0.96918	1	0.44	0.69
813	sodium/potassium-transportingATPasesubunitbeta|protein_coding|3R:872904-879141:-1|gene:AGAP007790	AGAP007790-PA (+3)	36 kDa	0	2.0333	0.96918	0.1	1	0.97
814	long-chainacyl-CoAsynthetase|protein_coding|3L:29279788-29300185:-1|gene:AGAP011603	AGAP011603-PA (+1)	79 kDa	0	2.0333	1.9384		1	1
815	glycogen(starch)synthase|protein_coding|2R:23292050-23294443:-1|gene:AGAP002586	AGAP002586-PA	80 kDa	0	2.0333	1.9384		1	1
816	Clip-domainserineprotease|protein_coding|2R:34471993-34473530:-1|gene:AGAP003250	AGAP003250-PA	39 kDa	2.0313	0	1.9384	1		1
817	40SribosomalproteinS20|protein_coding|3L:6563738-6564687:-1|gene:AGAP010591	AGAP010591-PA	14 kDa	1.0156	0	1.9384	1		1
818	Vesicle-associatedmembraneprotein-associatedproteinB|protein_coding|X:11272364-11278512:-1|gene:AGAP000626	AGAP000626-PA	32 kDa	0	3.05	0.96918		1	0.97
819	phosphoglucomutase|protein_coding|2L:22638694-22640458:-1|gene:AGAP005860	AGAP005860-PA	61 kDa	3.0469	0	0.96918	1		0.97
820	MitochondrialimportreceptorsubunitTOM70|protein_coding|3R:34744428-34746143:-1|gene:AGAP009497	AGAP009497-PA	64 kDa	1.0156	2.0333	0	0.65	1	0.32
821	carboxylesterase|protein_coding|3L:12933926-12935954:1|gene:AGAP010917	AGAP010917-PA	64 kDa	0	1.0167	2.9075		0.95	1
822	ClassBScavengerReceptor(CD36domain).|protein_coding|2L:4405292-4427118:1|gene:AGAP004846	AGAP004846-PA (+2)	57 kDa	0	1.0167	1.9384		0.87	1
823	phosphatidylinositol4-kinase|protein_coding|3L:10586025-10595000:1|gene:AGAP010801	AGAP010801-PA	233 kDa	2.0313	0	0	1		0.28
824	hypotheticalprotein|protein_coding|2L:13513706-13519716:1|gene:AGAP005273	AGAP005273-PA	155 kDa	0	0	1.9384		0.05	1
825	ATP-dependentRNAhelicaseDBP2|protein_coding|2R:41327518-41336640:1|gene:AGAP003663	AGAP003663-PA (+1)	74 kDa	0	0	0		0.2
826	guaninenucleotide-bindingproteinsubunitalpha-12|protein_coding|3R:33787613-33808874:1|gene:AGAP009457	AGAP009457-PA	45 kDa	0	0	0
827	Alpha-actinin,sarcomeric|protein_coding|2R:5646482-5659413:-1|gene:AGAP001497	AGAP001497-PC	104 kDa	14.219	17.283	18.414	1	1	1
828	beta-tubulinisotypeI|protein_coding|2L:13792405-13796401:1|gene:AGAP005293	AGAP005293-PA	57 kDa	44.688	40.667	46.521	1	1	1
829	myosinlightchain,invertebrate|protein_coding|3R:1259267-1260438:-1|gene:AGAP007806	AGAP007806-PB (+1)	18 kDa	9.1408	9.1501	8.7226	1	1	1
830	annexinB9|protein_coding|2R:43345310-43350413:1|gene:AGAP003790	AGAP003790-PD	36 kDa	16.25	13.217	16.476	1	0.99	1
831	glutathioneS-transferasedeltaclass|protein_coding|2R:50997517-50999962:1|gene:AGAP004164	AGAP004164-PA	24 kDa	3.0469	2.0333	2.9075	1	0.98	1
832	nucleosome-remodelingfactor38kDasubunit|protein_coding|2R:37299909-37311790:1|gene:AGAP003398	AGAP003398-PA (+2)	33 kDa	4.0626	3.05	3.8767	1	0.97	1
833	ATP-dependentRNAhelicaseDDX5/DBP2|protein_coding|3L:36848679-36851829:-1|gene:AGAP012045	AGAP012045-PA	98 kDa	2.0313	1.0167	1.9384	0.98	0.97	0.98
834	nucleartransportfactor2|protein_coding|X:8762493-8764262:1|gene:AGAP000498	AGAP000498-PA (+1)	15 kDa	2.0313	2.0333	0.96918	1	1	0.82
835	guaninenucleotide-bindingproteinG(i)subunitalpha|protein_coding|2L:23576589-23590269:1|gene:AGAP005904	AGAP005904-PA	40 kDa	1.0156	1.0167	0.96918	0.94	0.92	0.85
836	galactokinase|protein_coding|2R:29283760-29301463:1|gene:AGAP002914	AGAP002914-PA (+2)	44 kDa	2.0313	1.0167	0	1	0.97
837	S-(hydroxymethyl)glutathionedehydrogenase/alcoholdehydrogenase|protein_coding|3L:5054374-5055586:1|gene:AGAP010499	AGAP010499-PA	40 kDa	2.0313	0	0.96918	1		0.97
838	Fumarylacetoacetatehydrolasedomaincontaining2A|protein_coding|3L:30457027-30458243:1|gene:AGAP011634	AGAP011634-PA	36 kDa	0	2.0333	0.96918		1	0.97
839	heterogeneousnuclearribonucleoproteinF/H|protein_coding|2R:28972973-28977019:-1|gene:AGAP002892	AGAP002892-PA	62 kDa	0	2.0333	0.96918		1	0.97
840	proteintransportproteinSEC13|protein_coding|2R:33617935-33618906:-1|gene:AGAP003183	AGAP003183-PA	36 kDa	1.0156	0	1.9384	0.97		1
841	Cytochromeb5|protein_coding|2R:15755691-15757700:1|gene:AGAP002113	AGAP002113-PA (+2)	13 kDa	1.0156	0	1.9384	0.97		1
842	calcium/calmodulin-dependentproteinkinaseI|protein_coding|2L:13918675-13919901:-1|gene:AGAP005306	AGAP005306-PA	45 kDa	1.0156	0	1.9384	0.97		1
843	26SproteasomeregulatorysubunitN11|protein_coding|3R:13715334-13716447:1|gene:AGAP008617	AGAP008617-PA	35 kDa	1.0156	0	1.9384	0.97		1
844	phenylalanyl-tRNAsynthetasebetachain|protein_coding|2R:39071095-39073034:-1|gene:AGAP003517	AGAP003517-PA (+1)	66 kDa	2.0313	0	0.96918	1		0.97
845	myosinlightchain5|protein_coding|2R:6973180-6974563:1|gene:AGAP001622	AGAP001622-PA	23 kDa	0	2.0333	0.96918		1	0.96
846	60SribosomalproteinL38|protein_coding|3R:49777851-49778063:-1|gene:AGAP010163	AGAP010163-PA	8 kDa	0	2.0333	0.96918		1	0.91
847	bleomycinhydrolase|protein_coding|2R:3325448-3329864:1|gene:AGAP001341	AGAP001341-PA	52 kDa	0	1.0167	1.9384		0.79	1
848	programmedcelldeath6-interactingprotein|protein_coding|2L:16664376-16667205:-1|gene:AGAP005531	AGAP005531-PA	94 kDa	0	1.0167	1.9384		0.74	1
849	hypotheticalprotein|protein_coding|2L:24444985-24445613:1|gene:AGAP005979	AGAP005979-PA	16 kDa	2.0313	0	0	1	0.47
850	ankyrinrepeatandMYNDdomain-containingprotein2|protein_coding|2L:6194335-6195585:-1|gene:AGAP004933	AGAP004933-PA	46 kDa	2.0313	0	0	1		0.47
851	mannose-6-phosphateisomerase|protein_coding|X:842797-844087:-1|gene:AGAP000053	AGAP000053-PA	45 kDa	0	2.0333	0	0.46	1
852	Calcyphosin-likeprotein|protein_coding|2L:48867288-48868077:-1|gene:AGAP007666	AGAP007666-PA	24 kDa	0	2.0333	0		1	0.14
853	myosinheavychain|protein_coding|3R:49460519-49482350:1|gene:AGAP010147	AGAP010147-PA (+10)	224 kDa	0	3.05	0		1
854	glutathioneS-transferase|protein_coding|3L:2779877-2783341:-1|gene:AGAP010404	AGAP010404-PA	23 kDa	0	3.05	0		1
855	40SribosomalproteinS15a|protein_coding|X:9681288-9683495:1|gene:AGAP000541	AGAP000541-PA (+1)	15 kDa	3.0469	4.0667	4.8459	1	1	1
856	2-oxoglutaratedehydrogenaseE1component|protein_coding|2L:30516503-30528796:-1|gene:AGAP006366	AGAP006366-PA	119 kDa	24.375	19.317	16.476	1	1	1
857	myosinlightchain,invertebrate|protein_coding|3R:1259267-1266337:-1|gene:AGAP007806	AGAP007806-PA	17 kDa	9.1408	8.1334	8.7226	1	0.98	1
858	annexinB9|protein_coding|2R:43345310-43352336:1|gene:AGAP003790	AGAP003790-PA	36 kDa	17.266	13.217	17.445	1	0.98	1
859	AnnexinA4|protein_coding|UNKN:28949813-28950792:-1|gene:AGAP012784	AGAP012784-PA	27 kDa	17.266	19.317	14.538	0.89	0.88	0.7
860	tubulinbeta|protein_coding|3L:5261100-5283158:1|gene:AGAP010510	AGAP010510-PA	51 kDa	35.548	34.567	36.829	0.64	0.98	0.67
861	Haloaciddehalogenase-likehydrolasedomain-containingprotein1A|protein_coding|2R:36925858-36928846:1|gene:AGAP003372	AGAP003372-PA	27 kDa	1.0156	2.0333	1.9384	0.06	1	1
862	DE-cadherin|protein_coding|2L:44295910-44300484:1|gene:AGAP007203	AGAP007203-PA (+1)	170 kDa	0	0	1.9384		0.08	1
863	proteinphosphatase1,catalyticsubunit|protein_coding|2R:32512705-32550718:1|gene:AGAP003114	AGAP003114-PA (+1)	38 kDa	0	0	1.9384			0.98
864	hypotheticalprotein|protein_coding|X:10081739-10082248:1|gene:AGAP000570	AGAP000570-PA	18 kDa	0	0	1.9384			1
865	Ras-relatedproteinRap-1A|protein_coding|2R:11749658-11769774:-1|gene:AGAP001874	AGAP001874-PA (+2)	21 kDa	2.0313	0	0	1
866	hypotheticalprotein|protein_coding|2R:12682524-12683711:-1|gene:AGAP001942	AGAP001942-PA	25 kDa	2.0313	0	0	1
867	5'-nucleotidase|protein_coding|3L:8346830-8348652:-1|gene:AGAP010681	AGAP010681-PA	34 kDa	2.0313	0	0	1
868	ubiquitincarboxyl-terminalhydrolaseL3|protein_coding|3L:37765232-37766071:-1|gene:AGAP012113	AGAP012113-PA	26 kDa	0	2.0333	0		1
869	ATP-dependentRNAhelicaseDDX5/DBP2|protein_coding|2L:5826568-5831336:1|gene:AGAP004912	AGAP004912-PA (+1)	75 kDa	0	0	0		0.11
870	fructose-bisphosphatealdolase,classI|protein_coding|2R:22877762-22891504:1|gene:AGAP002564	AGAP002564-PB (+3)	39 kDa	31.485	19.317	21.322	1	1	1
871	F-typeH+-transportingATPasesubunitbeta|protein_coding|3L:37467138-37467788:-1|gene:AGAP012081	AGAP012081-PA	23 kDa	37.579	35.584	29.075	1	1	1
872	Alpha-actinin,sarcomeric|protein_coding|2R:5646482-5659413:-1|gene:AGAP001497	AGAP001497-PA	107 kDa	13.203	16.267	17.445	0.99	1	1
873	F-typeH+-transportingATPasesubunitbeta|protein_coding|3L:37743697-37744377:-1|gene:AGAP012106	AGAP012106-PA	24 kDa	36.563	35.584	29.075	1	1	0.99
874	glutathioneperoxidase|protein_coding|2R:53207782-53208750:1|gene:AGAP004247	AGAP004247-PA (+1)	18 kDa	2.0313	0	1.9384	1		0.71
875	glutathioneS-transferasedeltaclass|protein_coding|2R:50997517-51001332:1|gene:AGAP004164	AGAP004164-PB (+1)	23 kDa	2.0313	1.0167	2.9075	0.22	0.47	1
876	glutathioneperoxidase|protein_coding|2R:53207782-53209327:1|gene:AGAP004247	AGAP004247-PB	19 kDa	1.0156	1.0167	1.9384	0.08	0.77	0.58
877	histoneH2A|protein_coding|X:5417659-5421738:1|gene:AGAP000306	AGAP000306-PA	13 kDa	2.0313	3.05	0.96918	0.09	1	0.09
878	Ras-relatedproteinRab-8A|protein_coding|2R:1586093-1588821:1|gene:AGAP001211	AGAP001211-PA	24 kDa	0	1.0167	0		0.96
879	SerineProteaseInhibitor(serpin)|protein_coding|3R:38145302-38151507:1|gene:AGAP009670	AGAP009670-PA	69 kDa	0	1.0167	0		0.39
880	Ras-relatedproteinRab-4B|protein_coding|2R:51856050-51857135:-1|gene:AGAP004204	AGAP004204-PA	25 kDa	1.0156	0	0	0.36
881	40SribosomalproteinS15a|protein_coding|3R:36372039-36372431:1|gene:AGAP009572	AGAP009572-PA	15 kDa	0	4.0667	0		0.16
882	aldehydeoxidase|protein_coding|2L:18074160-18079106:-1|gene:AGAP005636	AGAP005636-PA (+1)	142 kDa	0	1.0167	0		0.18
883	Heatshock70kDaprotein|protein_coding|2R:57977978-57979236:-1|gene:AGAP004583	AGAP004583-PA	46 kDa	0	0	3.8767			0.07
884	ATP-dependentRNAhelicase|protein_coding|2R:32384175-32385473:1|gene:AGAP003089	AGAP003089-PA	46 kDa	0	0	0.96918			0.07
885	Tropomyosin1|protein_coding|2R:10545856-10583604:1|gene:AGAP001797	AGAP001797-PE (+3)	33 kDa	0	0	0
886	Ras-relatedproteinRab-30|protein_coding|2R:15231602-15232478:1|gene:AGAP002092	AGAP002092-PA	27 kDa	0	0	0
887	hypotheticalprotein|protein_coding|3R:2792972-2797139:1|gene:AGAP013758	AGAP013758-PA	149 kDa	0	0	0
