# Supplementary material for: A mosquito salivary gland protein partially inhibits Plasmodium sporozoite cell traversal and transmission
Source: Nat Commun. 2018 Jul 25;9:2908. doi: 10.1038/s41467-018-05374-3 (PMC6060088; doi:10.1038/s41467-018-05374-3)
Supplement: Supplementary file 4 — Supplementary Data 1 [file 41467_2018_5374_MOESM4_ESM.xlsx]

## Sheet: Info
Tabs
	Summary	Sample information
	Unique AG	Mosquito proteins unqiue to sporozoite samples after comparison to naïve saliva samples
	SPZ vs Naïve	Combined comparisons of the mosquito proteins associated with each sporozoite sample and naïve control
	SPZ	All Plasmodium berghei proteins identified in sporozoite samples
	AG	All A. gambiae proteins identified in sporozoite samples
	Naïve	All A. gambiae proteins identified in Naïve samples
	AS	All A. stephensi proteins identified in sporozoite samples
	PfSPZ	All Plasmodium falciparum proteins identified in sporozoite samples
Definitions
	Significant hit	More than 2 peptides and a high score with an expectation value <0.05
	Tentative hit	1 peptide with an expectation value <0.05
	MW	Molecular weight of the protein
	Coverage	Percent of sequence covered by the peptides identified
	FDR	False discovery rate
	empai	Exponentially modified protein abundance index- relative quantitation of the proteins based on protein coverage by the peptide matches
		AGAP004551 is highlighted in each sample identified

## Sheet: Summary
				Total (Including tentative-low scoring identifications)			Significant Hits
Method	Sample	Age (days)	Number of Mosquitoes	Total Number of Proteins (not including contaminant hits)	Anopheles Proteins	Plasmodium Proteins	Anopheles Proteins	Plasmodium Proteins	FDR	GILT	GILT Score	GILT Peptides
3x PBS Washes	A.gambiae Pb Spz Pellet 1	20	49	210	61	149	42	60	0.0342	+	93	6
	A.gambiae Pb Spz Pellet 2	21	49	153	59	94	35	47	0.0332	+	82	4
	A.gambiae Naïve Saliva Pellet 1	21	50	116	105	11	59	0	0.0426	-	-	-
	A.gambiae Naïve Saliva Pellet 2	22	50	88	76	12	41	0	0.0446	-	-	-
3x PBS Washes/ Transferred to a new tube	A.gambiae Pb Spz Pellet 3	23	35	111	58	53	14	15	0.1078	+	29	2
	A.gambiae Naïve Saliva 3	22	34	88	69	19	17	1	0.0822	-	-	-
1x PBS wash, transferred to a new tube	A.stephensi Pf Spz Pellet	16	45	244	45	199	22	98	0.0284	+	33	3

## Sheet: Unique AG
Sample	Score	Expectation	Protein ID	Protein Name	MW	% Coverage	Comment	empai
SPZ1-U	21	140	1::AGAP000065-PA	hypotheticalprotein|protein_coding|X:1013491-1025167:1|gene:AGAP000065	249915	2.5	Tentative 1 significant peptide	0.02
SPZ3-U	20	190	1::AGAP000150-PA	GSG6salivaryprotein|protein_coding|X:2405694-2406041:-1|gene:AGAP000150	13046	20	Tentative 1 significant peptide	0.36
SPZ3-U	27	40	1::AGAP000560-PA	spasticparaplegia7|protein_coding|X:9935801-9938246:1|gene:AGAP000560	87668	8.4	Tentative 1 significant peptide	0.05
SPZ1-U	62	0.012	1::AGAP000570-PA	hypotheticalprotein|protein_coding|X:10081739-10082248:1|gene:AGAP000570	18084	26	Tentative 1 significant peptide	0.25
SPZ3-U	371	1.5e-33	1::AGAP000651-PA	actin|protein_coding|X:11656334-11657464:-1|gene:AGAP000651	41795	32.2		0.81
SPZ2-U	23	99	1::AGAP000671-PA	Ras-relatedproteinRab-10|protein_coding|X:11847967-11853440:-1|gene:AGAP000671	23243	19.1	Tentative 1 significant peptide
SPZ2-U	28	32	1::AGAP000727-PA	adenylatecyclase1|protein_coding|X:13212860-13229038:1|gene:AGAP000727	243930	3	Tentative 1 significant peptide	0.02
SPZ1-U	40	2	1::AGAP001043-PA	Armadillosegmentpolarityprotein|protein_coding|X:20109548-20157977:1|gene:AGAP001043	91607	3.8	Tentative 1 significant peptide	0.05
SPZ2-U	36	5.4	1::AGAP001826-PA	lipophorin|protein_coding|2R:11117036-11163371:-1|gene:AGAP001826	371031	6.6		0.01
SPZ3-U	32	12	1::AGAP002024-PA	hypotheticalprotein|protein_coding|2R:14051508-14067777:-1|gene:AGAP002024	145376	10.8	Tentative 1 significant peptide	0.03
SPZ3-U	27	40	1::AGAP002035-PA	GC-richsequenceDNA-bindingfactor|protein_coding|2R:14110644-14115479:-1|gene:AGAP002035	109451	13	Tentative 1 significant peptide	0.04
SPZ1-U	25	64	1::AGAP002091-PA	phosphoribosylformylglycinamidinesynthase|protein_coding|2R:15221789-15227005:-1|gene:AGAP002091	146855	4.1	Tentative 1 significant peptide	0.03
SPZ3-U	28	33	1::AGAP002102-PA	hypotheticalprotein|protein_coding|2R:15435583-15437440:1|gene:AGAP002102	67175	13.8		0.06
SPZ1-U	55	0.063	1::AGAP002559-PA	alpha-tocopheroltransferprotein-likeprotein|protein_coding|2R:22829180-22837493:-1|gene:AGAP002559	36956	21.7	Tentative 1 significant peptide	0.12
SPZ1-U	21	170	1::AGAP002829-PA	ATP-dependentRNAhelicasespindle-E|protein_coding|2R:28069421-28074237:1|gene:AGAP002829	167267	6.4	Tentative 1 significant peptide
SPZ3-U	22	140	1::AGAP002905-PA	odorantbindingprotein|protein_coding|2R:29134185-29134710:1|gene:AGAP002905	16274	16.8	Tentative 1 significant peptide	0.28
SPZ2-U	23	99	1::AGAP003279-PA	superkillerprotein3|protein_coding|2R:34797252-34801414:-1|gene:AGAP003279	141553	5.4	Tentative 1 significant peptide	0.03
SPZ1-U	22	120	1::AGAP003979-PA	elongatorcomplexprotein1|protein_coding|2R:47462448-47466594:-1|gene:AGAP003979	149179	5.1	Tentative 1 significant peptide	0.03
SPZ2-U	21	160	1::AGAP004363-PA	transcriptionelongationfactorB,polypeptide3|protein_coding|2R:55069847-55073548:1|gene:AGAP004363	72434	5.5	Tentative 1 significant peptide	0.06
SPZ1-U	93	1.1e-05	1::AGAP004551-PA	Gamma-interferon-induciblelysosomalthiolreductase|protein_coding|2R:57539514-57542459:1|gene:AGAP004551	26810	22		0.84
SPZ2-U	82	0.00013	1::AGAP004551-PA	Gamma-interferon-induciblelysosomalthiolreductase|protein_coding|2R:57539514-57542459:1|gene:AGAP004551	26810	14.1		0.58
SPZ3-U	29	25	1::AGAP004551-PA	Gamma-interferon-induciblelysosomalthiolreductase|protein_coding|2R:57539514-57542459:1|gene:AGAP004551	26810	19.9	Tentative 1 significant peptide	0.17
SPZ1-U	32	12	1::AGAP004555-PA	hypotheticalprotein|protein_coding|2R:57582587-57585937:1|gene:AGAP004555	80284	11.5	Tentative 1 significant peptide	0.05
SPZ3-U	43	0.97	1::AGAP004789-PA	highmobilitygroup20A|protein_coding|2L:3574270-3575312:-1|gene:AGAP004789	36418	8	Tentative 1 significant peptide	0.12
SPZ1-U	33	11	1::AGAP004803-PA	hypotheticalprotein|protein_coding|2L:3747715-3749485:-1|gene:AGAP004803	23733	5.7	Tentative 1 significant peptide	0.19
SPZ3-U	30	19	1::AGAP004803-PA	hypotheticalprotein|protein_coding|2L:3747715-3749485:-1|gene:AGAP004803	23733	23	Tentative 1 significant peptide
SPZ2-U	35	6.5	1::AGAP004874-PA	hypotheticalprotein|protein_coding|2L:4821176-4825510:-1|gene:AGAP004874	100024	2.6	Tentative 1 significant peptide	0.04
SPZ2-U	102	1.2e-06	1::AGAP005095-PA	actinbeta/gamma1|protein_coding|2L:9969318-9971412:1|gene:AGAP005095	41750	31.9		0.35
SPZ3-U	20	190	1::AGAP005346-PA	hypotheticalprotein|protein_coding|2L:14370198-14374526:1|gene:AGAP005346	48793	5.2	Tentative 1 significant peptide
SPZ2-U	30	22	1::AGAP005735-PA	hypotheticalprotein|protein_coding|2L:19966603-19968896:1|gene:AGAP005735	78101	2.8	Tentative 1 significant peptide	0.05
SPZ3-U	16	480	1::AGAP006444-PA	Lowdensitylipoproteinreceptor-relatedprotein-likeprotein|protein_coding|2L:32136935-32185811:1|gene:AGAP006444	133729	14.5	Tentative 1 significant peptide
SPZ3-U	20	190	1::AGAP006756-PA	hypotheticalprotein|protein_coding|2L:37882266-37885355:-1|gene:AGAP006756	110435	7.5	Tentative 1 significant peptide
SPZ1-U	22	130	1::AGAP006934-PA	hypotheticalprotein|protein_coding|2L:40127227-40128852:-1|gene:AGAP006934	50556	4.4	Tentative 1 significant peptide
SPZ3-U	23	100	1::AGAP007163-PB	3',5'-cyclic-nucleotidephosphodiesterase|protein_coding|2L:43619548-43627337:-1|gene:AGAP007163	101594	13.3	Tentative 1 significant peptide	0.04
SPZ3-U	208	3.1e-17	1::AGAP007406-PA	elongationfactor1-alpha|protein_coding|2L:46338841-46340232:1|gene:AGAP007406	50351	13.8		0.28
SPZ3-U	61	0.016	1::AGAP008306-PA	hypotheticalprotein|protein_coding|3R:8809875-8810238:1|gene:AGAP008306	10126	13	Tentative 1 significant peptide	0.49
SPZ3-U	21	180	1::AGAP008364-PA	thioester-containingprotein|protein_coding|3R:10061667-10075623:-1|gene:AGAP008364	163535	2	Tentative 1 significant peptide	0.03
SPZ2-U	23	110	1::AGAP008438-PA	hypotheticalprotein|protein_coding|3R:10799243-10800598:1|gene:AGAP008438	44651	4.7	Tentative 1 significant peptide
SPZ1-U	20	200	1::AGAP008832-PA	cyclicAMP-dependenttranscriptionfactorATF-6alpha|protein_coding|3R:19124307-19126845:1|gene:AGAP008832	84915	1.2	Tentative 1 significant peptide
SPZ1-U	52	0.14	1::AGAP009212-PA	SerineProteaseInhibitor(serpin)|protein_coding|3R:28812172-28813740:-1|gene:AGAP009212	55155	12.3		0.16
SPZ1-U	28	32	1::AGAP009473-PA	salivarysecretedmucin3|protein_coding|3R:34029687-34036022:1|gene:AGAP009473	31963	11.2	Tentative 1 significant peptide	0.14
SPZ3-U	22	110	1::AGAP010435-PA	dyneinheavychain9,axonemal|protein_coding|3L:3313178-3329751:-1|gene:AGAP010435	512649	9	Tentative 1 significant peptide
SPZ2-U	21	150	1::AGAP010566-PA	ORM1-like3|protein_coding|3L:6429413-6430024:-1|gene:AGAP010566	17236	5.3	Tentative 1 significant peptide	0.27
SPZ3-U	26	56	1::AGAP011267-PA	hypotheticalprotein|protein_coding|3L:20377531-20379219:-1|gene:AGAP011267	62530	18.3	Tentative 1 significant peptide	0.07
SPZ2-U	66	0.0045	1::AGAP011369-PA	gelsolin|protein_coding|3L:22039143-22040396:-1|gene:AGAP011369	42700	26.8		0.47
SPZ3-U	30	20	1::AGAP011648-PA	hypotheticalprotein|protein_coding|3L:30789301-30791548:1|gene:AGAP011648	78440	3.3	Tentative 1 significant peptide	0.05
SPZ1-U	25	65	1::AGAP011700-PA	hypotheticalprotein|protein_coding|3L:31627161-31630483:1|gene:AGAP011700	23228	5.4	Tentative 1 significant peptide	0.19
SPZ2-U	25	63	1::AGAP011836-PA	hypotheticalprotein|protein_coding|3L:33916549-33918291:1|gene:AGAP011836	23693	3.5	Tentative 1 significant peptide	0.2
SPZ2-U	21	150	1::AGAP012021-PA	hypotheticalprotein|protein_coding|3L:36502002-36505334:-1|gene:AGAP012021	96817	3.8	Tentative 1 significant peptide	0.04
SPZ3-U	31	18	1::AGAP012081-PA	F-typeH+-transportingATPasesubunitbeta|protein_coding|3L:37467138-37467788:-1|gene:AGAP012081	22684	5.1	Tentative 1 significant peptide	0.2
SPZ2-U	24	85	1::AGAP012433-PA	hypotheticalprotein|protein_coding|UNKN:652219-657021:-1|gene:AGAP012433	103809	1.4	Tentative 1 significant peptide	0.04
SPZ1-U	61	0.016	1::AGAP012871-PA	hypotheticalprotein|protein_coding|UNKN:35222596-35222803:1|gene:AGAP012871	7459	35.8		1.91
SPZ2-U	22	130	1::AGAP012871-PA	hypotheticalprotein|protein_coding|UNKN:35222596-35222803:1|gene:AGAP012871	7459	35.8	Tentative 1 significant peptide	0.71
SPZ1-U	56	0.05	1::AGAP013726-PA	hypotheticalprotein|protein_coding|3R:2117529-2118273:1|gene:AGAP013726	19777	16		0.86
SPZ2-U	45	0.66	1::AGAP013726-PA	hypotheticalprotein|protein_coding|3R:2117529-2118273:1|gene:AGAP013726	19777	24.3		0.23
SPZ3-U	30	20	1::AGAP013758-PA	hypotheticalprotein|protein_coding|3R:2792972-2797139:1|gene:AGAP013758	149257	9.5	Tentative 1 significant peptide	0.03

## Sheet: SPZ1 vs Naïve 1
Sample	Score	Expectation	Protein ID	Protein Name	MW	% Coverage	Comment	empai
Naïve1	1126	5.2e-109	1::AGAP011026-PA	5'nucleotidase,ecto|protein_coding|3L:14583939-14586101:-1|gene:AGAP011026	63436	44.6		3.49
SPZ1	2771	0	1::AGAP011026-PA	5'nucleotidase,ecto|protein_coding|3L:14583939-14586101:-1|gene:AGAP011026	63436	62.6		15.54
Naïve1	108	3.2e-07	1::AGAP000651-PA	actin|protein_coding|X:11656334-11657464:-1|gene:AGAP000651	41795	22.3		0.48
SPZ1	192	1.1e-15	1::AGAP000651-PA	actin|protein_coding|X:11656334-11657464:-1|gene:AGAP000651	41795	50		0.99
SPZ1-U	55	0.063	1::AGAP002559-PA	alpha-tocopheroltransferprotein-likeprotein|protein_coding|2R:22829180-22837493:-1|gene:AGAP002559	36956	21.7	Tentative 1 significant peptide	0.12
Naïve1	292	1.2e-25	1::AGAP006371-PA	Amyrel|protein_coding|2L:30561675-30563157:-1|gene:AGAP006371	51592	30.1		1.41
SPZ1	327	3.6e-29	1::AGAP006371-PA	Amyrel|protein_coding|2L:30561675-30563157:-1|gene:AGAP006371	51592	45.9		1.83
Naïve1	29	27	1::AGAP009751-PA	angiotensin-convertingenzyme2|protein_coding|3R:42357772-42360377:1|gene:AGAP009751	80301	5.3	Tentative 1 significant peptide	0.05
Naïve1	57	0.039	1::AGAP007033-PA	AnophelesPlasmodium-responsiveLeucine-RichRepeat1C|protein_coding|2L:41257877-41260152:-1|gene:AGAP007033	82354	4.5		0.11
SPZ1-U	40	2	1::AGAP001043-PA	Armadillosegmentpolarityprotein|protein_coding|X:20109548-20157977:1|gene:AGAP001043	91607	3.8	Tentative 1 significant peptide	0.05
SPZ1-U	21	170	1::AGAP002829-PA	ATP-dependentRNAhelicasespindle-E|protein_coding|2R:28069421-28074237:1|gene:AGAP002829	167267	6.4	Tentative 1 significant peptide
Naïve1	214	7.5e-18	1::AGAP007347-PA	C-TypeLysozyme.|protein_coding|2L:45981093-45981661:-1|gene:AGAP007347	15327	51.4		2.77
SPZ1	328	3.1e-29	1::AGAP007347-PA	C-TypeLysozyme.|protein_coding|2L:45981093-45981661:-1|gene:AGAP007347	15327	57.9		3.92
Naïve1	44	0.85	1::AGAP002879-PA	cathepsinF|protein_coding|2R:28576962-28587719:-1|gene:AGAP002879	199386	6.8		0.04
Naïve1	73	0.0009	1::AGAP008054-PA	chemosensoryprotein|protein_coding|3R:4880891-4881271:1|gene:AGAP008054	14558	48.4		2.06
Naïve1	47	0.39	1::AGAP004855-PA	Clip-DomainSerineProtease|protein_coding|2L:4492324-4493945:1|gene:AGAP004855	44772	9.5		0.2
Naïve1	94	8.9e-06	1::AGAP003250-PA	Clip-domainserineprotease|protein_coding|2R:34471993-34473530:-1|gene:AGAP003250	39357	23.9		0.37
Naïve1	47	0.43	1::AGAP010968-PA	Clip-DomainSerineProtease|protein_coding|3L:14000015-14001312:1|gene:AGAP010968	39584	24.9		0.23
Naïve1	32	11	1::AGAP011780-PA	Clip-DomainSerineProtease|protein_coding|3L:33242115-33244458:-1|gene:AGAP011780	45835	14.7		0.09
Naïve1	73	0.0009	1::AGAP011788-PA	Clip-DomainSerineProtease|protein_coding|3L:33271414-33272638:-1|gene:AGAP011788	30415	25.6		0.72
Naïve1	134	7.7e-10	1::AGAP011789-PA	Clip-DomainSerineProtease|protein_coding|3L:33275117-33276554:-1|gene:AGAP011789	45697	22		0.31
Naïve1	119	2.5e-08	1::AGAP011792-PA	Clip-DomainSerineProtease|protein_coding|3L:33286810-33289619:-1|gene:AGAP011792	80808	9.7		0.17
SPZ1-U	20	200	1::AGAP008832-PA	cyclicAMP-dependenttranscriptionfactorATF-6alpha|protein_coding|3R:19124307-19126845:1|gene:AGAP008832	84915	1.2	Tentative 1 significant peptide
Naïve1	67	0.0036	1::AGAP004632-PA	defensinanti-microbialpeptide|protein_coding|2R:58677012-58677293:1|gene:AGAP004632	9961	45.2		1.24
Naïve1	26	49	1::AGAP002589-PA	dyneinlightintermediatechain1,cytosolic|protein_coding|2R:23411485-23412341:1|gene:AGAP002589	29528	5.4	Tentative 1 significant peptide	0.15
Naïve1	89	2.3e-05	1::AGAP007406-PA	elongationfactor1-alpha|protein_coding|2L:46338841-46340232:1|gene:AGAP007406	50351	11.2		0.18
SPZ1-U	22	120	1::AGAP003979-PA	elongatorcomplexprotein1|protein_coding|2R:47462448-47466594:-1|gene:AGAP003979	149179	5.1	Tentative 1 significant peptide	0.03
SPZ1-U	93	1.1e-05	1::AGAP004551-PA	Gamma-interferon-induciblelysosomalthiolreductase|protein_coding|2R:57539514-57542459:1|gene:AGAP004551	26810	22		0.84
Naïve1	172	1.1e-13	1::AGAP011369-PA	gelsolin|protein_coding|3L:22039143-22040396:-1|gene:AGAP011369	42700	35.3		0.47
SPZ1	62	0.013	1::AGAP011369-PA	gelsolin|protein_coding|3L:22039143-22040396:-1|gene:AGAP011369	42700	45.9		0.21
Naïve1	60	0.022	1::AGAP009623-PA	glyceraldehyde3-phosphatedehydrogenase|protein_coding|3R:37154051-37155049:1|gene:AGAP009623	35444	16.6	Tentative 1 significant peptide	0.12
SPZ1	35	6	1::AGAP009623-PA	glyceraldehyde3-phosphatedehydrogenase|protein_coding|3R:37154051-37155049:1|gene:AGAP009623	35444	2.1	Tentative 1 significant peptide	0.12
Naïve1	186	4.5e-15	1::AGAP000548-PA	GSG1bsalivaryproteins|protein_coding|X:9838307-9839464:1|gene:AGAP000548	43573	28.3		0.76
SPZ1	446	4.8e-41	1::AGAP000548-PA	GSG1bsalivaryproteins|protein_coding|X:9838307-9839464:1|gene:AGAP000548	43573	52.7		2.42
Naïve1	378	3.5e-34	1::AGAP000150-PA	GSG6salivaryprotein|protein_coding|X:2405694-2406041:-1|gene:AGAP000150	13046	67		29.07
SPZ1	135	5.7e-10	1::AGAP000150-PA	GSG6salivaryprotein|protein_coding|X:2405694-2406041:-1|gene:AGAP000150	13046	67		5.4
Naïve1	98	3.1e-06	1::AGAP008215-PA	GSG7salivaryprotein|protein_coding|3R:6961161-6961679:-1|gene:AGAP008215	16365	41.8		1.71
SPZ1	84	7.7e-05	1::AGAP008215-PA	GSG7salivaryprotein|protein_coding|3R:6961161-6961679:-1|gene:AGAP008215	16365	22.7		0.65
Naïve1	102	1.2e-06	1::AGAP008216-PA	GSG7salivaryprotein|protein_coding|3R:6962612-6963221:-1|gene:AGAP008216	16282	16.6		1.11
SPZ1	176	4.8e-14	1::AGAP008216-PA	GSG7salivaryprotein|protein_coding|3R:6962612-6963221:-1|gene:AGAP008216	16282	39.3		1.71
Naïve1	93	9.3e-06	1::AGAP010735-PA	hemeperoxidase|protein_coding|3L:9089962-9103038:-1|gene:AGAP010735	139191	11.1		0.06
SPZ1	202	1.3e-16	1::AGAP010735-PA	hemeperoxidase|protein_coding|3L:9089962-9103038:-1|gene:AGAP010735	139191	14.4		0.23
Naïve1	23	91	1::AGAP009033-PA	hemeperoxidase|protein_coding|3R:24362997-24365015:-1|gene:AGAP009033	74324	4	Tentative 1 significant peptide
Naïve1	504	8.7e-47	1::AGAP005822-PA	hypotheticalprotein|protein_coding|2L:21865535-21867076:1|gene:AGAP005822	55195	28.8		0.96
SPZ1	884	7.4e-85	1::AGAP005822-PA	hypotheticalprotein|protein_coding|2L:21865535-21867076:1|gene:AGAP005822	55195	43.5		1.46
Naïve1	18	290	1::AGAP006275-PA	hypotheticalprotein|protein_coding|2L:29082599-29083773:1|gene:AGAP006275	28649	12.9	Tentative 1 significant peptide
Naïve1	113	1.1e-07	1::AGAP006278-PA	hypotheticalprotein|protein_coding|2L:29235353-29236413:1|gene:AGAP006278	36084	25.6		0.58
Naïve1	223	9e-19	1::AGAP006494-PA	hypotheticalprotein|protein_coding|2L:33002184-33002459:-1|gene:AGAP006494	9850	36.3	Tentative 1 significant peptide	0.5
SPZ1	229	2.7e-19	1::AGAP006494-PA	hypotheticalprotein|protein_coding|2L:33002184-33002459:-1|gene:AGAP006494	9850	41.8		0.5
Naïve1	77	0.0004	1::AGAP006495-PA	hypotheticalprotein|protein_coding|2L:33003948-33004205:-1|gene:AGAP006495	9276	31.8		1.36
SPZ1	26	55	1::AGAP006495-PA	hypotheticalprotein|protein_coding|2L:33003948-33004205:-1|gene:AGAP006495	9276	9.4	Tentative 1 significant peptide	0.53
Naïve1	263	1.1e-22	1::AGAP006504-PA	hypotheticalprotein|protein_coding|2L:33166290-33166811:-1|gene:AGAP006504	17654	11	Tentative 1 significant peptide	0.26
SPZ1	201	1.6e-16	1::AGAP006504-PA	hypotheticalprotein|protein_coding|2L:33166290-33166811:-1|gene:AGAP006504	17654	11	Tentative 1 significant peptide	0.26
Naïve1	72	0.0012	1::AGAP006507-PA	hypotheticalprotein|protein_coding|2L:33172729-33173298:1|gene:AGAP006507	20002	14.3	Tentative 1 significant peptide	0.51
SPZ1	26	47	1::AGAP006507-PA	hypotheticalprotein|protein_coding|2L:33172729-33173298:1|gene:AGAP006507	20002	14.3	Tentative 1 significant peptide	0.23
Naïve1	24	71	1::AGAP004803-PA	hypotheticalprotein|protein_coding|2L:3747715-3749485:-1|gene:AGAP004803	23733	5.7	Tentative 1 significant peptide
SPZ1-U	33	11	1::AGAP004803-PA	hypotheticalprotein|protein_coding|2L:3747715-3749485:-1|gene:AGAP004803	23733	5.7	Tentative 1 significant peptide	0.19
SPZ1-U	22	130	1::AGAP006934-PA	hypotheticalprotein|protein_coding|2L:40127227-40128852:-1|gene:AGAP006934	50556	4.4	Tentative 1 significant peptide
Naïve1	137	4.3e-10	1::AGAP007663-PA	hypotheticalprotein|protein_coding|2L:48860312-48861363:-1|gene:AGAP007663	28075	31.4		1.78
SPZ1	203	1e-16	1::AGAP001988-PA	hypotheticalprotein|protein_coding|2R:13208876-13209867:1|gene:AGAP001988	30933	22.8		0.3
Naïve1	54	0.077	1::AGAP001989-PA	hypotheticalprotein|protein_coding|2R:13210405-13211178:1|gene:AGAP001989	28670	20.2		0.33
Naïve1	489	2.4e-45	1::AGAP002102-PA	hypotheticalprotein|protein_coding|2R:15435583-15437440:1|gene:AGAP002102	67175	44.2		1.68
SPZ1	613	9.4e-58	1::AGAP002102-PA	hypotheticalprotein|protein_coding|2R:15435583-15437440:1|gene:AGAP002102	67175	39		2.43
Naïve1	22	110	1::AGAP002509-PA	hypotheticalprotein|protein_coding|2R:22129165-22132355:1|gene:AGAP002509	65602	4.3	Tentative 1 significant peptide
Naïve1	20	180	1::AGAP013156-PA	hypotheticalprotein|protein_coding|2R:23833514-23834366:-1|gene:AGAP013156	28268	6.6	Tentative 1 significant peptide	0.16
Naïve1	49	0.25	1::AGAP013060-PA	hypotheticalprotein|protein_coding|2R:33369312-33369973:1|gene:AGAP013060	9184	25.6		1.39
Naïve1	330	1.9e-29	1::AGAP013365-PA	hypotheticalprotein|protein_coding|2R:33372263-33372933:1|gene:AGAP013365	21706	62.2		3.51
Naïve1	190	1.9e-15	1::AGAP001374-PA	hypotheticalprotein|protein_coding|2R:4001237-4002412:1|gene:AGAP001374	43756	38.6		0.6
SPZ1	307	3.9e-27	1::AGAP001374-PA	hypotheticalprotein|protein_coding|2R:4001237-4002412:1|gene:AGAP001374	43756	59.3		2.41
Naïve1	274	7.6e-24	1::AGAP013423-PA	hypotheticalprotein|protein_coding|2R:47694883-47696137:-1|gene:AGAP013423	42735	17.8		0.47
SPZ1	251	1.6e-21	1::AGAP013423-PA	hypotheticalprotein|protein_coding|2R:47694883-47696137:-1|gene:AGAP013423	42735	24.2		0.47
Naïve1	966	4.5e-93	1::AGAP004334-PA	hypotheticalprotein|protein_coding|2R:54712520-54713599:-1|gene:AGAP004334	38178	62.7		12.34
SPZ1	556	4.5e-52	1::AGAP004334-PA	hypotheticalprotein|protein_coding|2R:54712520-54713599:-1|gene:AGAP004334	38178	49.4		3.07
SPZ1-U	32	12	1::AGAP004555-PA	hypotheticalprotein|protein_coding|2R:57582587-57585937:1|gene:AGAP004555	80284	11.5	Tentative 1 significant peptide	0.05
Naïve1	21	160	1::AGAP010408-PA	hypotheticalprotein|protein_coding|3L:2794344-2798190:-1|gene:AGAP010408	40163	7.6	Tentative 1 significant peptide
SPZ1-U	25	65	1::AGAP011700-PA	hypotheticalprotein|protein_coding|3L:31627161-31630483:1|gene:AGAP011700	23228	5.4	Tentative 1 significant peptide	0.19
Naïve1	24	76	1::AGAP012021-PA	hypotheticalprotein|protein_coding|3L:36502002-36505334:-1|gene:AGAP012021	96817	2.6	Tentative 1 significant peptide	0.04
Naïve1	31	16	1::AGAP028108-PA	hypotheticalprotein|protein_coding|3L:36664429-36665807:1|gene:AGAP028108	16843	14.6		0.27
Naïve1	23	93	1::AGAP010658-PA	hypotheticalprotein|protein_coding|3L:8120780-8121573:-1|gene:AGAP010658	25637	12.4	Tentative 1 significant peptide	0.17
SPZ1-U	56	0.05	1::AGAP013726-PA	hypotheticalprotein|protein_coding|3R:2117529-2118273:1|gene:AGAP013726	19777	16		0.86
Naïve1	24	73	1::AGAP007885-PA	hypotheticalprotein|protein_coding|3R:2468325-2469195:1|gene:AGAP007885	29631	6.4	Tentative 1 significant peptide	0.15
Naïve1	38	3.1	1::AGAP028095-PA	hypotheticalprotein|protein_coding|3R:26194565-26201420:-1|gene:AGAP028095	12480	40.2	Tentative 1 significant peptide	0.38
Naïve1	84	8.2e-05	1::AGAP009502-PA	hypotheticalprotein|protein_coding|3R:34805842-34806467:1|gene:AGAP009502	21087	23.1		0.47
SPZ1	127	4.3e-09	1::AGAP009502-PA	hypotheticalprotein|protein_coding|3R:34805842-34806467:1|gene:AGAP009502	21087	29		0.79
Naïve1	37	3.9	1::AGAP008004-PA	hypotheticalprotein|protein_coding|3R:3999313-3999767:-1|gene:AGAP008004	11158	9.7	Tentative 1 significant peptide	0.43
Naïve1	25	57	1::AGAP009762-PA	hypotheticalprotein|protein_coding|3R:42459272-42469856:1|gene:AGAP009762	141456	4.2	Tentative 1 significant peptide	0.03
Naïve1	21	160	1::AGAP008017-PC	hypotheticalprotein|protein_coding|3R:4264162-4273785:1|gene:AGAP008017	251298	1.3	Tentative 1 significant peptide
Naïve1	3291	0	1::AGAP009917-PA	hypotheticalprotein|protein_coding|3R:45281286-45290207:-1|gene:AGAP009917	338061	51.1		2.77
SPZ1	5313	0	1::AGAP009917-PA	hypotheticalprotein|protein_coding|3R:45281286-45290207:-1|gene:AGAP009917	338061	61.9		4.65
Naïve1	3831	0	1::AGAP009918-PA	hypotheticalprotein|protein_coding|3R:45291206-45300124:1|gene:AGAP009918	339320	44.3		2.32
SPZ1	5751	0	1::AGAP009918-PA	hypotheticalprotein|protein_coding|3R:45291206-45300124:1|gene:AGAP009918	339320	58.7		4.69
Naïve1	84	8.3e-05	1::AGAP008280-PA	hypotheticalprotein|protein_coding|3R:8557291-8557862:-1|gene:AGAP008280	18785	18.1		0.55
SPZ1	201	1.7e-16	1::AGAP008280-PA	hypotheticalprotein|protein_coding|3R:8557291-8557862:-1|gene:AGAP008280	18785	48.2		1.97
Naïve1	867	4e-83	1::AGAP008281-PA	hypotheticalprotein|protein_coding|3R:8558236-8558864:-1|gene:AGAP008281	19281	57		35.47
SPZ1	809	2.3e-77	1::AGAP008281-PA	hypotheticalprotein|protein_coding|3R:8558236-8558864:-1|gene:AGAP008281	19281	57		28.52
Naïve1	1024	7.2e-99	1::AGAP008282-PA	hypotheticalprotein|protein_coding|3R:8559769-8560424:-1|gene:AGAP008282	18457	76.8		26.76
SPZ1	930	2.2e-89	1::AGAP008282-PA	hypotheticalprotein|protein_coding|3R:8559769-8560424:-1|gene:AGAP008282	18457	76.8		42.24
Naïve1	581	1.6e-54	1::AGAP008283-PA	hypotheticalprotein|protein_coding|3R:8561589-8562220:-1|gene:AGAP008283	18624	37.3		1.4
SPZ1	561	1.5e-52	1::AGAP008283-PA	hypotheticalprotein|protein_coding|3R:8561589-8562220:-1|gene:AGAP008283	18624	37.3		2.72
Naïve1	1643	0	1::AGAP008284-PA	hypotheticalprotein|protein_coding|3R:8562844-8563492:-1|gene:AGAP008284	18720	73.9		76.81
SPZ1	1310	2e-127	1::AGAP008284-PA	hypotheticalprotein|protein_coding|3R:8562844-8563492:-1|gene:AGAP008284	18720	70.9		20.07
Naïve1	271	1.6e-23	1::AGAP008306-PA	hypotheticalprotein|protein_coding|3R:8809875-8810238:1|gene:AGAP008306	10126	51.1		6.32
SPZ1	160	2.1e-12	1::AGAP008306-PA	hypotheticalprotein|protein_coding|3R:8809875-8810238:1|gene:AGAP008306	10126	51.1		6.32
Naïve1	279	2.4e-24	1::AGAP008307-PA	hypotheticalprotein|protein_coding|3R:8811666-8812005:1|gene:AGAP008307	10001	66.7		6.48
SPZ1	100	2.1e-06	1::AGAP008307-PA	hypotheticalprotein|protein_coding|3R:8811666-8812005:1|gene:AGAP008307	10001	47.8		2.35
SPZ1-U	61	0.016	1::AGAP012871-PA	hypotheticalprotein|protein_coding|UNKN:35222596-35222803:1|gene:AGAP012871	7459	35.8		1.91
SPZ1-U	62	0.012	1::AGAP000570-PA	hypotheticalprotein|protein_coding|X:10081739-10082248:1|gene:AGAP000570	18084	26	Tentative 1 significant peptide	0.25
SPZ1-U	21	140	1::AGAP000065-PA	hypotheticalprotein|protein_coding|X:1013491-1025167:1|gene:AGAP000065	249915	2.5	Tentative 1 significant peptide	0.02
Naïve1	128	3e-09	1::AGAP000609-PA	hypotheticalprotein|protein_coding|X:11075771-11076976:1|gene:AGAP000609	46486	23.4		0.7
SPZ1	286	4.7e-25	1::AGAP000609-PA	hypotheticalprotein|protein_coding|X:11075771-11076976:1|gene:AGAP000609	46486	48.4		2.79
Naïve1	698	3.4e-66	1::AGAP000610-PA	hypotheticalprotein|protein_coding|X:11077270-11078565:1|gene:AGAP000610	49220	57.5		4.83
SPZ1	1315	0	1::AGAP000610-PA	hypotheticalprotein|protein_coding|X:11077270-11078565:1|gene:AGAP000610	49220	65.2		8.66
Naïve1	400	1.9e-36	1::AGAP000611-PA	hypotheticalprotein|protein_coding|X:11079041-11080288:1|gene:AGAP000611	48266	45.1		2.93
SPZ1	459	2.7e-42	1::AGAP000611-PA	hypotheticalprotein|protein_coding|X:11079041-11080288:1|gene:AGAP000611	48266	51.8		3.28
Naïve1	567	3.7e-53	1::AGAP000612-PA	hypotheticalprotein|protein_coding|X:11082881-11084086:1|gene:AGAP000612	46085	43.1		4.02
SPZ1	726	4.6e-69	1::AGAP000612-PA	hypotheticalprotein|protein_coding|X:11082881-11084086:1|gene:AGAP000612	46085	46.1		5.57
Naïve1	37	3.6	1::AGAP000151-PA	hypotheticalprotein|protein_coding|X:2455198-2455498:-1|gene:AGAP000151	8093	37.7		0.64
Naïve1	233	9.4e-20	1::AGAP000376-PA	hypotheticalprotein|protein_coding|X:6869878-6872834:1|gene:AGAP000376	69170	32		0.71
Naïve1	68	0.0028	1::AGAP008060-PA	imaginaldiscgrowthfactor|protein_coding|3R:4934452-4937218:1|gene:AGAP008060	48110	20.5		0.19
Naïve1	72	0.0012	1::AGAP008061-PA	imaginaldiscgrowthfactor|protein_coding|3R:4938228-4939925:1|gene:AGAP008061	49600	16.3		0.18
Naïve1	27	36	1::AGAP011938-PA	Lamin|protein_coding|3L:35400651-35406726:-1|gene:AGAP011938	68071	9.1	Tentative 1 significant peptide	0.06
Naïve1	45	0.62	1::AGAP007039-PA	leucine-richimmuneprotein(Long)|protein_coding|2L:41292201-41293914:1|gene:AGAP007039	59893	4.9	Tentative 1 significant peptide	0.07
Naïve1	2864	0	1::AGAP001826-PA	lipophorin|protein_coding|2R:11117036-11163371:-1|gene:AGAP001826	371031	41.6		1.8
SPZ1	108	3.2e-07	1::AGAP001826-PA	lipophorin|protein_coding|2R:11117036-11163371:-1|gene:AGAP001826	371031	14.5		0.09
Naïve1	893	1.1e-85	1::AGAP008278-PA	LongformD7salivaryprotein|protein_coding|3R:8544054-8545174:1|gene:AGAP008278	35553	59.5		8.05
SPZ1	853	9.2e-82	1::AGAP008278-PA	LongformD7salivaryprotein|protein_coding|3R:8544054-8545174:1|gene:AGAP008278	35553	72.7		13.4
Naïve1	1332	0	1::AGAP008279-PA	LongformD7salivaryprotein|protein_coding|3R:8545938-8547063:1|gene:AGAP008279	36082	78.1		20.83
SPZ1	1448	0	1::AGAP008279-PA	LongformD7salivaryprotein|protein_coding|3R:8545938-8547063:1|gene:AGAP008279	36082	80		29.74
Naïve1	27	41	1::AGAP001134-PA	Mitochondrialribosomalprotein,S30|protein_coding|2R:560864-562592:1|gene:AGAP001134	65223	1.4	Tentative 1 significant peptide	0.07
Naïve1	44	0.83	1::AGAP006570-PA	myo-inositol-1(or4)-monophosphatase|protein_coding|2L:34169201-34170252:1|gene:AGAP006570	29892	7.7	Tentative 1 significant peptide	0.15
Naïve1	22	120	1::AGAP005193-PA	nuclearporecomplexproteinNup188|protein_coding|2L:12161061-12167508:1|gene:AGAP005193	225816	2.7	Tentative 1 significant peptide	0.02
Naïve1	17	380	1::AGAP008334-PA	nuclearreceptorsubfamily4groupAmember2|protein_coding|3R:9393429-9397061:1|gene:AGAP008334	91170	0.9	Tentative 1 significant peptide
Naïve1	30	21	1::AGAP000278-PA	odorantbindingprotein|protein_coding|X:5035500-5035999:-1|gene:AGAP000278	15694	42.4		0.68
Naïve1	71	0.0015	1::AGAP011319-PA	Pacifastin-relatedpeptide|protein_coding|3L:20960705-20963966:1|gene:AGAP011319	25299	19.4		0.38
Naïve1	29	27	1::AGAP002049-PA	Phosphatidylethanolaminebindingprotein1|protein_coding|2R:14551436-14552152:-1|gene:AGAP002049	23185	8.1	Tentative 1 significant peptide	0.19
SPZ1-U	25	64	1::AGAP002091-PA	phosphoribosylformylglycinamidinesynthase|protein_coding|2R:15221789-15227005:-1|gene:AGAP002091	146855	4.1	Tentative 1 significant peptide	0.03
Naïve1	484	8e-45	1::AGAP006258-PA	prophenoloxidase|protein_coding|2L:28702567-28705477:-1|gene:AGAP006258	78025	41.1		1.46
Naïve1	484	8.6e-45	1::AGAP004977-PA	prophenoloxidase|protein_coding|2L:7452452-7454889:-1|gene:AGAP004977	78994	47.5		1.44
SPZ1	57	0.044	1::AGAP004977-PA	prophenoloxidase|protein_coding|2L:7452452-7454889:-1|gene:AGAP004977	78994	15.1		0.17
Naïve1	69	0.0028	1::AGAP012616-PA	prophenoloxidase|protein_coding|UNKN:20920841-20923263:1|gene:AGAP012616	78747	15.8		0.23
SPZ1-U	28	32	1::AGAP009473-PA	salivarysecretedmucin3|protein_coding|3R:34029687-34036022:1|gene:AGAP009473	31963	11.2	Tentative 1 significant peptide	0.14
Naïve1	217	3.8e-18	1::AGAP008051-PA	sensoryappendageprotein|protein_coding|3R:4866908-4867291:-1|gene:AGAP008051	14669	57.5		8.2
Naïve1	405	6e-37	1::AGAP011971-PA	Ser/Thrproteinphosphatase/nucleotidase|protein_coding|3L:35698416-35700456:1|gene:AGAP011971	61760	43		1.56
SPZ1	559	2.3e-52	1::AGAP011971-PA	Ser/Thrproteinphosphatase/nucleotidase|protein_coding|3L:35698416-35700456:1|gene:AGAP011971	61760	49.1		2.34
Naïve1	23	110	1::AGAP006910-PA	SerineProteaseInhibitor(serpin)|protein_coding|2L:39894843-39896338:1|gene:AGAP006910	47076	9.3	Tentative 1 significant peptide	0.09
Naïve1	71	0.0015	1::AGAP006911-PA	SerineProteaseInhibitor(serpin)|protein_coding|2L:39897086-39899652:1|gene:AGAP006911	46484	13.7		0.19
Naïve1	37	4.4	1::AGAP003139-PA	serineproteaseinhibitor(serpin)|protein_coding|2R:33148728-33150321:-1|gene:AGAP003139	50393	11.5		0.18
SPZ1	32	13	1::AGAP003139-PA	serineproteaseinhibitor(serpin)|protein_coding|2R:33148728-33150321:-1|gene:AGAP003139	50393	7.3	Tentative 1 significant peptide	0.09
SPZ1-U	52	0.14	1::AGAP009212-PA	SerineProteaseInhibitor(serpin)|protein_coding|3R:28812172-28813740:-1|gene:AGAP009212	55155	12.3		0.16
Naïve1	87	4.3e-05	1::AGAP009670-PB	SerineProteaseInhibitor(serpin)|protein_coding|3R:38145302-38154288:1|gene:AGAP009670	61733	14.6		0.22
Naïve1	139	2.3e-10	1::AGAP001377-PA	SerineProteaseInhibitor(serpin)homologue-unlikelytobeinhibitory.|protein_coding|2R:4017866-4020078:1|gene:AGAP001377	57114	26.8		0.44
Naïve1	614	7.3e-58	1::AGAP000607-PA	SG1-likesalivaryprotein|protein_coding|X:11074262-11075440:-1|gene:AGAP000607	44517	56.1		3.41
SPZ1	955	6.7e-92	1::AGAP000607-PA	SG1-likesalivaryprotein|protein_coding|X:11074262-11075440:-1|gene:AGAP000607	44517	60.7		3.84
Naïve1	35	7	1::AGAP004263-PA	takeout1|protein_coding|2R:53468012-53469656:1|gene:AGAP004263	27475	38.7	Tentative 1 significant peptide	0.16
Naïve1	30	22	1::AGAP004262-PA	takeout3|protein_coding|2R:53459457-53461663:1|gene:AGAP004262	27229	20	Tentative 1 significant peptide	0.16
Naïve1	402	1.1e-36	1::AGAP008364-PA	thioester-containingprotein|protein_coding|3R:10061667-10075623:-1|gene:AGAP008364	163535	22.2		0.46
Naïve1	36	5.3	1::AGAP001797-PA	Tropomyosin1|protein_coding|2R:10548089-10583604:1|gene:AGAP001797	84344	7.9	Tentative 1 significant peptide	0.05
Naïve1	22	130	1::AGAP001218-PA	Tubulinalpha-4Achain|protein_coding|2R:1618103-1620207:-1|gene:AGAP001218	49876	3.3	Tentative 1 significant peptide
Naïve1	27	37	1::AGAP010929-PA	tubulinbeta|protein_coding|3L:13308192-13326418:-1|gene:AGAP010929	50073	8.5		0.09
Naïve1	26	55	1::AGAP006937-PA	ubiquitin-conjugatingenzymeE2variant|protein_coding|2L:40163771-40164941:-1|gene:AGAP006937	16213	4.9	Tentative 1 significant peptide	0.29
Naïve1	26	48	1::AGAP007600-PA	ubiquitincarboxyl-terminalhydrolase31|protein_coding|2L:48140640-48145310:-1|gene:AGAP007600	132487	3.6	Tentative 1 significant peptide	0.03
Naïve1	42	1.3	1::AGAP006419-PA	Venomallergen|protein_coding|2L:31688799-31689725:1|gene:AGAP006419	28085	10.9	Tentative 1 significant peptide	0.16
SPZ1	65	0.0062	1::AGAP006419-PA	Venomallergen|protein_coding|2L:31688799-31689725:1|gene:AGAP006419	28085	23		0.34
Naïve1	849	2.7e-81	1::AGAP006421-PA	Venomallergen|protein_coding|2L:31693764-31694704:1|gene:AGAP006421	28938	57.3		5.32
SPZ1	1730	0	1::AGAP006421-PA	Venomallergen|protein_coding|2L:31693764-31694704:1|gene:AGAP006421	28938	74.2		10.15
Naïve1	42	1.4	1::AGAP010280-PA	Yellowprotein|protein_coding|3R:51982000-51984421:-1|gene:AGAP010280	47006	1.7	Tentative 1 significant peptide	0.09

## Sheet: SPZ2 vs Naïve 2
Sample	Score	Expectation	Protein ID	Protein Name	MW	% Coverage	Comment	empai
Naïve2	34	8.8	1::AGAP000655-PA	40SribosomalproteinS14|protein_coding|X:11703376-11703942:-1|gene:AGAP000655	16303	15.8	Tentative 1 significant peptide	0.28
Naïve2	1640	0	1::AGAP011026-PA	5'nucleotidase,ecto|protein_coding|3L:14583939-14586101:-1|gene:AGAP011026	63436	49.8		6.56
SPZ2	1572	0	1::AGAP011026-PA	5'nucleotidase,ecto|protein_coding|3L:14583939-14586101:-1|gene:AGAP011026	63436	57.5		4.46
Naïve2	39	2.6	1::AGAP007927-PA	60SribosomalproteinL40|protein_coding|3R:2920433-2920903:1|gene:AGAP007927	14720	14.1	Tentative 1 significant peptide	0.32
Naïve2	61	0.015	1::AGAP001676-PA	actin,cytoplasmic|protein_coding|2R:8002166-8003386:-1|gene:AGAP001676	41523	14.1		0.22
SPZ2-U	102	1.2e-06	1::AGAP005095-PA	actinbeta/gamma1|protein_coding|2L:9969318-9971412:1|gene:AGAP005095	41750	31.9		0.35
SPZ2-U	28	32	1::AGAP000727-PA	adenylatecyclase1|protein_coding|X:13212860-13229038:1|gene:AGAP000727	243930	3	Tentative 1 significant peptide	0.02
Naïve2	273	9.6e-24	1::AGAP006371-PA	Amyrel|protein_coding|2L:30561675-30563157:-1|gene:AGAP006371	51592	29.3		1.06
SPZ2	227	3.7e-19	1::AGAP006371-PA	Amyrel|protein_coding|2L:30561675-30563157:-1|gene:AGAP006371	51592	22.2		1.06
Naïve2	26	50	1::AGAP012155-PA	ATP-bindingcassettesub-familyAmember7|protein_coding|3L:38100128-38105509:1|gene:AGAP012155	192565	2	Tentative 1 significant peptide	0.02
Naïve2	243	1e-20	1::AGAP007347-PA	C-TypeLysozyme.|protein_coding|2L:45981093-45981661:-1|gene:AGAP007347	15327	51.4		1.89
SPZ2	198	3e-16	1::AGAP007347-PA	C-TypeLysozyme.|protein_coding|2L:45981093-45981661:-1|gene:AGAP007347	15327	57.9		1.22
Naïve2	55	0.06	1::AGAP010249-PA	Cationchloridecotransporter|protein_coding|3R:51651612-51654892:-1|gene:AGAP010249	103606	0.9	Tentative 1 significant peptide	0.04
Naïve2	25	57	1::AGAP009217-PA	Clip-DomainSerineProtease|protein_coding|3R:28842176-28843507:1|gene:AGAP009217	37903	5	Tentative 1 significant peptide	0.12
Naïve2	68	0.0031	1::AGAP004632-PA	defensinanti-microbialpeptide|protein_coding|2R:58677012-58677293:1|gene:AGAP004632	9961	37.6		1.24
SPZ2	54	0.081	1::AGAP004632-PA	defensinanti-microbialpeptide|protein_coding|2R:58677012-58677293:1|gene:AGAP004632	9961	22.6	Tentative 1 significant peptide	0.5
Naïve2	86	5.1e-05	1::AGAP003541-PA	Eukaryotictranslationelongationfactor1alpha1|protein_coding|2R:39348411-39350723:1|gene:AGAP003541	50411	16.7		0.18
Naïve2	21	160	1::AGAP009863-PA	Eukaryotictranslationinitiationfactor4A,isoform2|protein_coding|3R:44558848-44561275:-1|gene:AGAP009863	45630	6.4	Tentative 1 significant peptide
Naïve2	44	0.73	1::AGAP012081-PA	F-typeH+-transportingATPasesubunitbeta|protein_coding|3L:37467138-37467788:-1|gene:AGAP012081	22684	10.6	Tentative 1 significant peptide	0.2
SPZ2-U	82	0.00013	1::AGAP004551-PA	Gamma-interferon-induciblelysosomalthiolreductase|protein_coding|2R:57539514-57542459:1|gene:AGAP004551	26810	14.1		0.58
SPZ2-U	66	0.0045	1::AGAP011369-PA	gelsolin|protein_coding|3L:22039143-22040396:-1|gene:AGAP011369	42700	26.8		0.47
Naïve2	46	0.48	1::AGAP009623-PA	glyceraldehyde3-phosphatedehydrogenase|protein_coding|3R:37154051-37155049:1|gene:AGAP009623	35444	4.5		0.42
Naïve2	393	1e-35	1::AGAP000548-PA	GSG1bsalivaryproteins|protein_coding|X:9838307-9839464:1|gene:AGAP000548	43573	33.2		1.58
SPZ2	263	9.3e-23	1::AGAP000548-PA	GSG1bsalivaryproteins|protein_coding|X:9838307-9839464:1|gene:AGAP000548	43573	33.5		0.94
Naïve2	484	8.4e-45	1::AGAP000150-PA	GSG6salivaryprotein|protein_coding|X:2405694-2406041:-1|gene:AGAP000150	13046	69.6		54.84
SPZ2	334	8.1e-30	1::AGAP000150-PA	GSG6salivaryprotein|protein_coding|X:2405694-2406041:-1|gene:AGAP000150	13046	56.5		15.2
Naïve2	95	5.9e-06	1::AGAP008215-PA	GSG7salivaryprotein|protein_coding|3R:6961161-6961679:-1|gene:AGAP008215	16365	17.7		0.65
SPZ2	81	0.00016	1::AGAP008215-PA	GSG7salivaryprotein|protein_coding|3R:6961161-6961679:-1|gene:AGAP008215	16365	25.5	Tentative 1 significant peptide	0.65
Naïve2	141	1.4e-10	1::AGAP008216-PA	GSG7salivaryprotein|protein_coding|3R:6962612-6963221:-1|gene:AGAP008216	16282	16.6		1.71
SPZ2	106	4.5e-07	1::AGAP008216-PA	GSG7salivaryprotein|protein_coding|3R:6962612-6963221:-1|gene:AGAP008216	16282	16.6		1.11
Naïve2	68	0.0034	1::AGAP004583-PA	Heatshock70kDaprotein|protein_coding|2R:57977978-57979236:-1|gene:AGAP004583	45962	7.4	Tentative 1 significant peptide	0.09
Naïve2	100	2.2e-06	1::AGAP002076-PA	heatshock70kDaprotein1/8|protein_coding|2R:14828744-14830714:1|gene:AGAP002076	71331	7.9		0.19
Naïve2	174	7.3e-14	1::AGAP010735-PA	hemeperoxidase|protein_coding|3L:9089962-9103038:-1|gene:AGAP010735	139191	10		0.13
SPZ2	65	0.0064	1::AGAP010735-PA	hemeperoxidase|protein_coding|3L:9089962-9103038:-1|gene:AGAP010735	139191	12.4		0.09
Naïve2	44	0.76	1::AGAP003911-PA	histoneH2A|protein_coding|2R:46056827-46057201:1|gene:AGAP003911	13340	26.6	Tentative 1 significant peptide	0.36
Naïve2	52	0.12	1::AGAP001813-PA	histoneH3|protein_coding|2R:10860617-10861148:-1|gene:AGAP001813	15318	16.9		0.7
Naïve2	119	2.7e-08	1::AGAP003909-PA	histoneH4|protein_coding|2R:46053769-46054080:-1|gene:AGAP003909	11374	33		1.91
SPZ2-U	30	22	1::AGAP005735-PA	hypotheticalprotein|protein_coding|2L:19966603-19968896:1|gene:AGAP005735	78101	2.8	Tentative 1 significant peptide	0.05
Naïve2	262	1.2e-22	1::AGAP005822-PA	hypotheticalprotein|protein_coding|2L:21865535-21867076:1|gene:AGAP005822	55195	38.4		1.12
SPZ2	725	6.9e-69	1::AGAP005822-PA	hypotheticalprotein|protein_coding|2L:21865535-21867076:1|gene:AGAP005822	55195	31.8		1.28
Naïve2	341	1.4e-30	1::AGAP006494-PA	hypotheticalprotein|protein_coding|2L:33002184-33002459:-1|gene:AGAP006494	9850	46.2		1.26
SPZ2	326	5.2e-29	1::AGAP006494-PA	hypotheticalprotein|protein_coding|2L:33002184-33002459:-1|gene:AGAP006494	9850	36.3	Tentative 1 significant peptide	0.5
Naïve2	65	0.0061	1::AGAP006495-PA	hypotheticalprotein|protein_coding|2L:33003948-33004205:-1|gene:AGAP006495	9276	21.2		1.36
SPZ2	94	7.4e-06	1::AGAP006495-PA	hypotheticalprotein|protein_coding|2L:33003948-33004205:-1|gene:AGAP006495	9276	21.2		1.36
Naïve2	148	3e-11	1::AGAP006504-PA	hypotheticalprotein|protein_coding|2L:33166290-33166811:-1|gene:AGAP006504	17654	42.2	Tentative 1 significant peptide	0.26
SPZ2	306	5e-27	1::AGAP006504-PA	hypotheticalprotein|protein_coding|2L:33166290-33166811:-1|gene:AGAP006504	17654	11	Tentative 1 significant peptide	0.26
Naïve2	80	0.00022	1::AGAP006507-PA	hypotheticalprotein|protein_coding|2L:33172729-33173298:1|gene:AGAP006507	20002	14.3		0.51
SPZ2	46	0.49	1::AGAP006507-PA	hypotheticalprotein|protein_coding|2L:33172729-33173298:1|gene:AGAP006507	20002	14.3		0.23
Naïve2	22	130	1::AGAP004803-PA	hypotheticalprotein|protein_coding|2L:3747715-3749485:-1|gene:AGAP004803	23733	12.9	Tentative 1 significant peptide
SPZ2	26	51	1::AGAP004803-PA	hypotheticalprotein|protein_coding|2L:3747715-3749485:-1|gene:AGAP004803	23733	5.7	Tentative 1 significant peptide
SPZ2-U	35	6.5	1::AGAP004874-PA	hypotheticalprotein|protein_coding|2L:4821176-4825510:-1|gene:AGAP004874	100024	2.6	Tentative 1 significant peptide	0.04
Naïve2	35	6.4	1::AGAP001988-PA	hypotheticalprotein|protein_coding|2R:13208876-13209867:1|gene:AGAP001988	30933	5.7	Tentative 1 significant peptide	0.14
SPZ2	29	26	1::AGAP001988-PA	hypotheticalprotein|protein_coding|2R:13208876-13209867:1|gene:AGAP001988	30933	10.7	Tentative 1 significant peptide	0.14
Naïve2	187	4.1e-15	1::AGAP002102-PA	hypotheticalprotein|protein_coding|2R:15435583-15437440:1|gene:AGAP002102	67175	31.2		0.74
SPZ2	471	1.6e-43	1::AGAP002102-PA	hypotheticalprotein|protein_coding|2R:15435583-15437440:1|gene:AGAP002102	67175	35.1		1.68
Naïve2	27	40	1::AGAP003170-PA	hypotheticalprotein|protein_coding|2R:33512131-33513749:-1|gene:AGAP003170	49765	2.2	Tentative 1 significant peptide	0.09
Naïve2	258	3.4e-22	1::AGAP001374-PA	hypotheticalprotein|protein_coding|2R:4001237-4002412:1|gene:AGAP001374	43756	49.6		0.94
SPZ2	187	3.9e-15	1::AGAP001374-PA	hypotheticalprotein|protein_coding|2R:4001237-4002412:1|gene:AGAP001374	43756	47.8		0.76
Naïve2	25	61	1::AGAP003647-PA	hypotheticalprotein|protein_coding|2R:40951961-40955483:-1|gene:AGAP003647	101037	2.8	Tentative 1 significant peptide	0.04
Naïve2	27	44	1::AGAP003880-PA	hypotheticalprotein|protein_coding|2R:45240521-45241732:1|gene:AGAP003880	44476	3	Tentative 1 significant peptide	0.1
Naïve2	141	1.4e-10	1::AGAP013423-PA	hypotheticalprotein|protein_coding|2R:47694883-47696137:-1|gene:AGAP013423	42735	20.1		0.34
SPZ2	171	1.7e-13	1::AGAP013423-PA	hypotheticalprotein|protein_coding|2R:47694883-47696137:-1|gene:AGAP013423	42735	20.1		0.34
Naïve2	907	4e-87	1::AGAP004334-PA	hypotheticalprotein|protein_coding|2R:54712520-54713599:-1|gene:AGAP004334	38178	65.7		8.65
SPZ2	756	4.7e-72	1::AGAP004334-PA	hypotheticalprotein|protein_coding|2R:54712520-54713599:-1|gene:AGAP004334	38178	59		4.62
Naïve2	22	110	1::AGAP001581-PA	hypotheticalprotein|protein_coding|2R:6447914-6451539:1|gene:AGAP001581	76775	1.2	Tentative 1 significant peptide	0.06
Naïve2	21	150	1::AGAP010874-PA	hypotheticalprotein|protein_coding|3L:12342235-12350292:1|gene:AGAP010874	69887	3	Tentative 1 significant peptide
SPZ2-U	25	63	1::AGAP011836-PA	hypotheticalprotein|protein_coding|3L:33916549-33918291:1|gene:AGAP011836	23693	3.5	Tentative 1 significant peptide	0.2
SPZ2-U	21	150	1::AGAP012021-PA	hypotheticalprotein|protein_coding|3L:36502002-36505334:-1|gene:AGAP012021	96817	3.8	Tentative 1 significant peptide	0.04
Naïve2	29	26	1::AGAP012377-PA	hypotheticalprotein|protein_coding|3L:41237454-41240065:1|gene:AGAP012377	83769	3.3	Tentative 1 significant peptide	0.05
SPZ2-U	23	110	1::AGAP008438-PA	hypotheticalprotein|protein_coding|3R:10799243-10800598:1|gene:AGAP008438	44651	4.7	Tentative 1 significant peptide
Naïve2	29	23	1::AGAP028061-PA	hypotheticalprotein|protein_coding|3R:16001224-16008982:1|gene:AGAP028061	222197	10.3	Tentative 1 significant peptide	0.02
Naïve2	22	120	1::AGAP028186-PA	hypotheticalprotein|protein_coding|3R:21042305-21042703:-1|gene:AGAP028186	8725	22	Tentative 1 significant peptide
SPZ2	31	16	1::AGAP028186-PA	hypotheticalprotein|protein_coding|3R:21042305-21042703:-1|gene:AGAP028186	8725	22	Tentative 1 significant peptide	0.58
SPZ2-U	45	0.66	1::AGAP013726-PA	hypotheticalprotein|protein_coding|3R:2117529-2118273:1|gene:AGAP013726	19777	24.3		0.23
Naïve2	82	0.00012	1::AGAP009502-PA	hypotheticalprotein|protein_coding|3R:34805842-34806467:1|gene:AGAP009502	21087	30.1		0.79
SPZ2	97	4.1e-06	1::AGAP009502-PA	hypotheticalprotein|protein_coding|3R:34805842-34806467:1|gene:AGAP009502	21087	24.7		0.79
Naïve2	32	13	1::AGAP008004-PA	hypotheticalprotein|protein_coding|3R:3999313-3999767:-1|gene:AGAP008004	11158	9.7	Tentative 1 significant peptide	0.43
SPZ2	34	7.5	1::AGAP008004-PA	hypotheticalprotein|protein_coding|3R:3999313-3999767:-1|gene:AGAP008004	11158	9.7	Tentative 1 significant peptide	0.43
Naïve2	26	54	1::AGAP007760-PA	hypotheticalprotein|protein_coding|3R:421995-423275:1|gene:AGAP007760	35900	2.5	Tentative 1 significant peptide	0.12
Naïve2	4361	0	1::AGAP009917-PA	hypotheticalprotein|protein_coding|3R:45281286-45290207:-1|gene:AGAP009917	338061	61.7		4.19
SPZ2	4423	0	1::AGAP009917-PA	hypotheticalprotein|protein_coding|3R:45281286-45290207:-1|gene:AGAP009917	338061	56.3		3.88
Naïve2	4821	0	1::AGAP009918-PA	hypotheticalprotein|protein_coding|3R:45291206-45300124:1|gene:AGAP009918	339320	53.1		3.62
SPZ2	4860	0	1::AGAP009918-PA	hypotheticalprotein|protein_coding|3R:45291206-45300124:1|gene:AGAP009918	339320	52.8		3.35
Naïve2	134	8.5e-10	1::AGAP008280-PA	hypotheticalprotein|protein_coding|3R:8557291-8557862:-1|gene:AGAP008280	18785	27.1		1.39
SPZ2	204	7.3e-17	1::AGAP008280-PA	hypotheticalprotein|protein_coding|3R:8557291-8557862:-1|gene:AGAP008280	18785	59		2.69
Naïve2	763	9.2e-73	1::AGAP008281-PA	hypotheticalprotein|protein_coding|3R:8558236-8558864:-1|gene:AGAP008281	19281	57		22.89
SPZ2	792	1.3e-75	1::AGAP008281-PA	hypotheticalprotein|protein_coding|3R:8558236-8558864:-1|gene:AGAP008281	19281	57		22.89
Naïve2	1076	5.3e-104	1::AGAP008282-PA	hypotheticalprotein|protein_coding|3R:8559769-8560424:-1|gene:AGAP008282	18457	77.4		42.24
SPZ2	1087	3.9e-105	1::AGAP008282-PA	hypotheticalprotein|protein_coding|3R:8559769-8560424:-1|gene:AGAP008282	18457	77.4		52.96
Naïve2	852	1.4e-81	1::AGAP008283-PA	hypotheticalprotein|protein_coding|3R:8561589-8562220:-1|gene:AGAP008283	18624	37.3		2.72
SPZ2	729	2.5e-69	1::AGAP008283-PA	hypotheticalprotein|protein_coding|3R:8561589-8562220:-1|gene:AGAP008283	18624	35.5		2.72
Naïve2	1711	0	1::AGAP008284-PA	hypotheticalprotein|protein_coding|3R:8562844-8563492:-1|gene:AGAP008284	18720	76.4		31.57
SPZ2	1641	0	1::AGAP008284-PA	hypotheticalprotein|protein_coding|3R:8562844-8563492:-1|gene:AGAP008284	18720	80.6		49.34
Naïve2	112	1.1e-07	1::AGAP008306-PA	hypotheticalprotein|protein_coding|3R:8809875-8810238:1|gene:AGAP008306	10126	51.1		3.92
SPZ2	283	9.8e-25	1::AGAP008306-PA	hypotheticalprotein|protein_coding|3R:8809875-8810238:1|gene:AGAP008306	10126	51.1		6.32
Naïve2	201	1.7e-16	1::AGAP008307-PA	hypotheticalprotein|protein_coding|3R:8811666-8812005:1|gene:AGAP008307	10001	28.9		2.35
SPZ2	259	2.6e-22	1::AGAP008307-PA	hypotheticalprotein|protein_coding|3R:8811666-8812005:1|gene:AGAP008307	10001	66.7		6.48
SPZ2-U	22	130	1::AGAP012871-PA	hypotheticalprotein|protein_coding|UNKN:35222596-35222803:1|gene:AGAP012871	7459	35.8	Tentative 1 significant peptide	0.71
SPZ2-U	24	85	1::AGAP012433-PA	hypotheticalprotein|protein_coding|UNKN:652219-657021:-1|gene:AGAP012433	103809	1.4	Tentative 1 significant peptide	0.04
Naïve2	237	4.2e-20	1::AGAP000609-PA	hypotheticalprotein|protein_coding|X:11075771-11076976:1|gene:AGAP000609	46486	35.4		1.22
SPZ2	233	9.9e-20	1::AGAP000609-PA	hypotheticalprotein|protein_coding|X:11075771-11076976:1|gene:AGAP000609	46486	39.4		1.9
Naïve2	721	1.7e-68	1::AGAP000610-PA	hypotheticalprotein|protein_coding|X:11077270-11078565:1|gene:AGAP000610	49220	59.2		4.36
SPZ2	862	1.2e-82	1::AGAP000610-PA	hypotheticalprotein|protein_coding|X:11077270-11078565:1|gene:AGAP000610	49220	55.2		3.93
Naïve2	366	5.4e-33	1::AGAP000611-PA	hypotheticalprotein|protein_coding|X:11079041-11080288:1|gene:AGAP000611	48266	51.3		3.28
SPZ2	305	6.7e-27	1::AGAP000611-PA	hypotheticalprotein|protein_coding|X:11079041-11080288:1|gene:AGAP000611	48266	48.2		1.79
Naïve2	580	2e-54	1::AGAP000612-PA	hypotheticalprotein|protein_coding|X:11082881-11084086:1|gene:AGAP000612	46085	40.4		4.02
SPZ2	350	2.1e-31	1::AGAP000612-PA	hypotheticalprotein|protein_coding|X:11082881-11084086:1|gene:AGAP000612	46085	35.4		1.93
Naïve2	58	0.032	1::AGAP000151-PA	hypotheticalprotein|protein_coding|X:2455198-2455498:-1|gene:AGAP000151	8093	37.7		1.68
Naïve2	21	150	1::AGAP000152-PA	hypotheticalprotein|protein_coding|X:2456118-2456418:-1|gene:AGAP000152	8010	20.5	Tentative 1 significant peptide
Naïve2	30	19	1::AGAP000926-PA	inositolhexakisphosphate/diphosphoinositol-PE ntakisphosphatekinase|protein_coding|X:17449006-17471498:-1|gene:AGAP000926	232219	2.9	Tentative 1 significant peptide	0.02
Naïve2	23	91	1::AGAP000124-PA	inositolpolyphosphate-4-phosphatase|protein_coding|X:2018689-2026485:-1|gene:AGAP000124	156415	2.9	Tentative 1 significant peptide	0.03
SPZ2-U	36	5.4	1::AGAP001826-PA	lipophorin|protein_coding|2R:11117036-11163371:-1|gene:AGAP001826	371031	6.6		0.01
Naïve2	917	4.3e-88	1::AGAP008278-PA	LongformD7salivaryprotein|protein_coding|3R:8544054-8545174:1|gene:AGAP008278	35553	64.6		11.82
SPZ2	928	3.5e-89	1::AGAP008278-PA	LongformD7salivaryprotein|protein_coding|3R:8544054-8545174:1|gene:AGAP008278	35553	72.7		8.05
Naïve2	1468	0	1::AGAP008279-PA	LongformD7salivaryprotein|protein_coding|3R:8545938-8547063:1|gene:AGAP008279	36082	83.5		29.74
SPZ2	1420	0	1::AGAP008279-PA	LongformD7salivaryprotein|protein_coding|3R:8545938-8547063:1|gene:AGAP008279	36082	79		20.83
Naïve2	30	20	1::AGAP008268-PA	Maternaltudorprotein|protein_coding|3R:8100913-8107492:1|gene:AGAP008268	206132	4.2	Tentative 1 significant peptide	0.02
Naïve2	20	200	1::AGAP006988-PA	muscle,skeletal,receptortyrosinekinase|protein_coding|2L:40480185-40482503:-1|gene:AGAP006988	78617	1.3	Tentative 1 significant peptide
SPZ2-U	21	150	1::AGAP010566-PA	ORM1-like3|protein_coding|3L:6429413-6430024:-1|gene:AGAP010566	17236	5.3	Tentative 1 significant peptide	0.27
Naïve2	35	6	1::AGAP007088-PA	peptidyl-prolylcis-transisomeraseB(cyclophilinB)|protein_coding|2L:42413814-42415342:-1|gene:AGAP007088	21802	3.5	Tentative 1 significant peptide	0.2
SPZ2-U	23	99	1::AGAP000671-PA	Ras-relatedproteinRab-10|protein_coding|X:11847967-11853440:-1|gene:AGAP000671	23243	19.1	Tentative 1 significant peptide
Naïve2	26	46	1::AGAP007477-PA	replicationfactorCsubunit2/4|protein_coding|2L:46827698-46828791:-1|gene:AGAP007477	37941	3.8	Tentative 1 significant peptide	0.11
Naïve2	61	0.014	1::AGAP008051-PA	sensoryappendageprotein|protein_coding|3R:4866908-4867291:-1|gene:AGAP008051	14669	23.6	Tentative 1 significant peptide	0.32
Naïve2	677	3.7e-64	1::AGAP011971-PA	Ser/Thrproteinphosphatase/nucleotidase|protein_coding|3L:35698416-35700456:1|gene:AGAP011971	61760	50.2		2.82
SPZ2	642	1.2e-60	1::AGAP011971-PA	Ser/Thrproteinphosphatase/nucleotidase|protein_coding|3L:35698416-35700456:1|gene:AGAP011971	61760	45.2		2.34
Naïve2	29	24	1::AGAP005322-PA	serine/threonine-proteinkinaseSRPK1|protein_coding|2L:14042147-14044525:1|gene:AGAP005322	85009	5.8	Tentative 1 significant peptide	0.05
Naïve2	1051	1.4e-101	1::AGAP000607-PA	SG1-likesalivaryprotein|protein_coding|X:11074262-11075440:-1|gene:AGAP000607	44517	69.1		6.01
SPZ2	558	3.3e-52	1::AGAP000607-PA	SG1-likesalivaryprotein|protein_coding|X:11074262-11075440:-1|gene:AGAP000607	44517	48.7		2.34
SPZ2-U	23	99	1::AGAP003279-PA	superkillerprotein3|protein_coding|2R:34797252-34801414:-1|gene:AGAP003279	141553	5.4	Tentative 1 significant peptide	0.03
SPZ2-U	21	160	1::AGAP004363-PA	transcriptionelongationfactorB,polypeptide3|protein_coding|2R:55069847-55073548:1|gene:AGAP004363	72434	5.5	Tentative 1 significant peptide	0.06
Naïve2	22	120	1::AGAP002623-PA	tubulinpolyglutamylaseTTLL6/13|protein_coding|2R:24289520-24295428:-1|gene:AGAP002623	100092	3.5	Tentative 1 significant peptide	0.04
Naïve2	29	28	1::AGAP006937-PA	ubiquitin-conjugatingenzymeE2variant|protein_coding|2L:40163771-40164941:-1|gene:AGAP006937	16213	4.9	Tentative 1 significant peptide	0.29
SPZ2	26	54	1::AGAP006937-PA	ubiquitin-conjugatingenzymeE2variant|protein_coding|2L:40163771-40164941:-1|gene:AGAP006937	16213	4.9	Tentative 1 significant peptide	0.29
Naïve2	979	2.5e-94	1::AGAP006421-PA	Venomallergen|protein_coding|2L:31693764-31694704:1|gene:AGAP006421	28938	64.6		3.76
SPZ2	825	6e-79	1::AGAP006421-PA	Venomallergen|protein_coding|2L:31693764-31694704:1|gene:AGAP006421	28938	65		3.76

## Sheet: SPZ3 vs Naïve 3
Sample	Score	Expectation	Protein ID	Protein Name	MW	% Coverage	Comment	empai
Naïve3	44	0.88	1::AGAP000019-PA	chaoptin|protein_coding|X:284190-288873:1|gene:AGAP000019	148178	4.7	Tentative 1 significant peptide	0.03
Naïve3	46	0.49	1::AGAP000306-PA	histoneH2A|protein_coding|X:5417659-5421738:1|gene:AGAP000306	13183	12.7	Tentative 1 significant peptide	0.36
Naïve3	50	0.19	1::AGAP000526-PA	translationinitiationfactor4B|protein_coding|X:9460914-9469141:1|gene:AGAP000526	48089	17.8	Tentative 1 significant peptide	0.09
Naïve3	82	0.00012	1::AGAP000607-PA	SG1-likesalivaryprotein|protein_coding|X:11074262-11075440:-1|gene:AGAP000607	44517	14		0.2
Naïve3	94	8.4e-06	1::AGAP000610-PA	hypotheticalprotein|protein_coding|X:11077270-11078565:1|gene:AGAP000610	49220	13		0.18
Naïve3	34	8.6	1::AGAP000611-PA	hypotheticalprotein|protein_coding|X:11079041-11080288:1|gene:AGAP000611	48266	21.7	Tentative 1 significant peptide	0.09
Naïve3	26	49	1::AGAP000659-PA	Sidekickhomolog2|protein_coding|X:11733475-11745014:-1|gene:AGAP000659	240661	5.3	Tentative 1 significant peptide	0.02
Naïve3	64	0.0087	1::AGAP001151-PA	14-3-3proteinepsilon|protein_coding|2R:617564-625113:-1|gene:AGAP001151	29200	9.4	Tentative 1 significant peptide	0.15
Naïve3	454	8.7e-42	1::AGAP001218-PA	Tubulinalpha-4Achain|protein_coding|2R:1618103-1620207:-1|gene:AGAP001218	49876	24		0.64
Naïve3	25	69	1::AGAP001660-PA	ciliarydyneinheavychain|protein_coding|2R:7568322-7607358:1|gene:AGAP001660	558157	10.7	Tentative 1 significant peptide	0.01
Naïve3	197	4.1e-16	1::AGAP001813-PA	histoneH3|protein_coding|2R:10860617-10861148:-1|gene:AGAP001813	15318	38.2		0.7
Naïve3	56	0.053	1::AGAP001903-PA	malatedehydrogenase|protein_coding|2R:11975943-11977395:1|gene:AGAP001903	35369	22.3	Tentative 1 significant peptide	0.12
Naïve3	35	6.3	1::AGAP001910-PA	40SribosomalproteinS3|protein_coding|2R:12009718-12011048:-1|gene:AGAP001910	27142	18.4	Tentative 1 significant peptide	0.16
Naïve3	47	0.4	1::AGAP002033-PA	argininekinase|protein_coding|2R:14100562-14102136:1|gene:AGAP002033	51744	8.9	Tentative 1 significant peptide	0.08
Naïve3	140	1.8e-10	1::AGAP002076-PA	heatshock70kDaprotein1/8|protein_coding|2R:14828744-14830714:1|gene:AGAP002076	71331	15.5	Tentative 1 significant peptide	0.19
Naïve3	23	110	1::AGAP002079-PA	hypotheticalprotein|protein_coding|2R:14838995-14853390:-1|gene:AGAP002079	66702	9.1	Tentative 1 significant peptide	0.06
Naïve3	27	39	1::AGAP002651-PA	baculoviralIAPrepeat-containingprotein6(apollon)|protein_coding|2R:25142459-25161648:-1|gene:AGAP002651	550806	5.3	Tentative 1 significant peptide	0.01
Naïve3	137	3.6e-10	1::AGAP002858-PA	sodium/potassium-transportingATPasesubunitalpha|protein_coding|2R:28371857-28387114:1|gene:AGAP002858	110880	9.8	Tentative 1 significant peptide	0.04
Naïve3	30	18	1::AGAP002890-PA	Lipidstoragedropletssurface-bindingprotein1|protein_coding|2R:28941203-28943426:1|gene:AGAP002890	45288	7.5	Tentative 1 significant peptide	0.1
Naïve3	31	14	1::AGAP002971-PA	nicotinicacetylcholinereceptorsubunitalpha8|protein_coding|2R:30267141-30294546:1|gene:AGAP002971	59657	4.8	Tentative 1 significant peptide	0.07
Naïve3	40	2.1	1::AGAP003489-PA	hypotheticalprotein|protein_coding|2R:38602780-38617316:-1|gene:AGAP003489	445464	7.6	Tentative 1 significant peptide	0.01
Naïve3	178	3.1e-14	1::AGAP003541-PA	Eukaryotictranslationelongationfactor1alpha1|protein_coding|2R:39348411-39350723:1|gene:AGAP003541	50411	13.2		0.39
Naïve3	26	53	1::AGAP003643-PA	ubiquitincarboxyl-terminalhydrolase34|protein_coding|2R:40907220-40922822:1|gene:AGAP003643	505967	7.2	Tentative 1 significant peptide
Naïve3	24	85	1::AGAP003721-PA	annexinB10B|protein_coding|2R:42431355-42432625:-1|gene:AGAP003721	35769	8.7	Tentative 1 significant peptide	0.12
Naïve3	23	98	1::AGAP003743-PA	HAUSaugmin-likecomplexsubunit6|protein_coding|2R:42818689-42821265:-1|gene:AGAP003743	89727	11.8	Tentative 1 significant peptide
Naïve3	120	1.8e-08	1::AGAP003909-PA	histoneH4|protein_coding|2R:46053769-46054080:-1|gene:AGAP003909	11374	37.9		1.04
Naïve3	55	0.071	1::AGAP004119-PA	cGMP-specific3',5'-cyclicphosphodiesterase,invertebrate|protein_coding|2R:50271906-50309017:1|gene:AGAP004119	128304	9.2	Tentative 1 significant peptide	0.03
Naïve3	147	4e-11	1::AGAP004334-PA	hypotheticalprotein|protein_coding|2R:54712520-54713599:-1|gene:AGAP004334	38178	29.8		0.54
Naïve3	31	16	1::AGAP004483-PA	Lethalgiantlarvae|protein_coding|2R:56807875-56816036:1|gene:AGAP004483	134532	2.3	Tentative 1 significant peptide	0.03
Naïve3	141	1.4e-10	1::AGAP004944-PA	heatshock70kDaprotein1/8|protein_coding|2L:6544141-6546169:-1|gene:AGAP004944	70548	15.3		0.26
Naïve3	36	5.6	1::AGAP005134-PA	F-typeH+-transportingATPasesubunitalpha|protein_coding|2L:10355424-10358073:1|gene:AGAP005134	59414	26.5	Tentative 1 significant peptide	0.07
Naïve3	26	48	1::AGAP005193-PA	nuclearporecomplexproteinNup188|protein_coding|2L:12161061-12167508:1|gene:AGAP005193	225816	3.2	Tentative 1 significant peptide	0.02
Naïve3	22	110	1::AGAP005616-PA	hypotheticalprotein|protein_coding|2L:17875653-17877259:-1|gene:AGAP005616	42784	19.4	Tentative 1 significant peptide
Naïve3	335	6.5e-30	1::AGAP006421-PA	Venomallergen|protein_coding|2L:31693764-31694704:1|gene:AGAP006421	28938	43.1		0.76
Naïve3	455	6.3e-42	1::AGAP006494-PA	hypotheticalprotein|protein_coding|2L:33002184-33002459:-1|gene:AGAP006494	9850	45.1	Tentative 1 significant peptide	0.5
Naïve3	28	29	1::AGAP007120-PA	nucleoside-diphosphatekinase|protein_coding|2L:43043679-43044386:1|gene:AGAP007120	18623	13.1	Tentative 1 significant peptide	0.24
Naïve3	25	70	1::AGAP007302-PA	DOPAdecarboxylase|protein_coding|2L:45100595-45105159:-1|gene:AGAP007302	64598	3.2	Tentative 1 significant peptide
Naïve3	103	9.1e-07	1::AGAP007347-PA	C-TypeLysozyme.|protein_coding|2L:45981093-45981661:-1|gene:AGAP007347	15327	39.3	Tentative 1 significant peptide	0.3
Naïve3	69	0.0026	1::AGAP007563-PA	hypotheticalprotein|protein_coding|2L:47632812-47715421:1|gene:AGAP007563	1783615	4.9	Tentative 1 significant peptide	0
Naïve3	29	23	1::AGAP007596-PA	septin7|protein_coding|2L:48103809-48113699:-1|gene:AGAP007596	76134	8.9		0.06
Naïve3	33	9.8	1::AGAP007829-PA	hypotheticalprotein|protein_coding|3R:1494129-1499745:-1|gene:AGAP007829	95561	4.6	Tentative 1 significant peptide	0.04
Naïve3	56	0.048	1::AGAP007927-PA	60SribosomalproteinL40|protein_coding|3R:2920433-2920903:1|gene:AGAP007927	14720	45.3		0.73
Naïve3	27	41	1::AGAP007996-PA	nuclearreceptor-bindingprotein|protein_coding|3R:3941655-3968587:1|gene:AGAP007996	62310	13.9	Tentative 1 significant peptide	0.07
Naïve3	23	110	1::AGAP008084-PA	transcriptioninitiationfactorTFIIDTATA-box-bindingprotein|protein_coding|3R:5288884-5289904:-1|gene:AGAP008084	25757	4.4	Tentative 1 significant peptide	0.17
Naïve3	23	93	1::AGAP008100-PC	Spire|protein_coding|3R:5666799-5782835:-1|gene:AGAP008100	123774	7.7	Tentative 1 significant peptide	0.03
Naïve3	44	0.86	1::AGAP008278-PA	LongformD7salivaryprotein|protein_coding|3R:8544054-8545174:1|gene:AGAP008278	35553	17	Tentative 1 significant peptide	0.26
Naïve3	87	4.4e-05	1::AGAP008279-PA	LongformD7salivaryprotein|protein_coding|3R:8545938-8547063:1|gene:AGAP008279	36082	19.7		0.41
Naïve3	289	2.6e-25	1::AGAP008281-PA	hypotheticalprotein|protein_coding|3R:8558236-8558864:-1|gene:AGAP008281	19281	33.9		2.56
Naïve3	241	1.6e-20	1::AGAP008282-PA	hypotheticalprotein|protein_coding|3R:8559769-8560424:-1|gene:AGAP008282	18457	46.4		1.43
Naïve3	106	4.9e-07	1::AGAP008283-PA	hypotheticalprotein|protein_coding|3R:8561589-8562220:-1|gene:AGAP008283	18624	29.6	Tentative 1 significant peptide	0.24
Naïve3	522	1.4e-48	1::AGAP008284-PA	hypotheticalprotein|protein_coding|3R:8562844-8563492:-1|gene:AGAP008284	18720	51.5		4.71
Naïve3	21	160	1::AGAP008536-PA	hypotheticalprotein|protein_coding|3R:12132463-12135993:1|gene:AGAP008536	57301	16.3	Tentative 1 significant peptide
Naïve3	22	130	1::AGAP008829-PA	hypotheticalprotein|protein_coding|3R:19099289-19099561:-1|gene:AGAP008829	10792	26.7	Tentative 1 significant peptide
Naïve3	20	180	1::AGAP009217-PA	Clip-DomainSerineProtease|protein_coding|3R:28842176-28843507:1|gene:AGAP009217	37903	8.2	Tentative 1 significant peptide	0.12
Naïve3	39	2.5	1::AGAP009863-PA	Eukaryotictranslationinitiationfactor4A,isoform2|protein_coding|3R:44558848-44561275:-1|gene:AGAP009863	45630	11.9	Tentative 1 significant peptide	0.09
Naïve3	192	1.2e-15	1::AGAP009917-PA	hypotheticalprotein|protein_coding|3R:45281286-45290207:-1|gene:AGAP009917	338061	9.2		0.09
Naïve3	106	4.8e-07	1::AGAP009918-PA	hypotheticalprotein|protein_coding|3R:45291206-45300124:1|gene:AGAP009918	339320	8.6		0.05
Naïve3	34	7.2	1::AGAP010510-PA	tubulinbeta|protein_coding|3L:5261100-5283158:1|gene:AGAP010510	50774	6.2	Tentative 1 significant peptide	0.08
Naïve3	26	52	1::AGAP010710-PA	Tyrosine-proteinkinaseshark|protein_coding|3L:8895757-8899831:1|gene:AGAP010710	106793	8	Tentative 1 significant peptide	0.04
Naïve3	24	80	1::AGAP010802-PA	hypotheticalprotein|protein_coding|3L:10595475-10597898:-1|gene:AGAP010802	32785	8	Tentative 1 significant peptide	0.13
Naïve3	320	2e-28	1::AGAP011026-PA	5'nucleotidase,ecto|protein_coding|3L:14583939-14586101:-1|gene:AGAP011026	63436	22.1		0.39
Naïve3	405	5.7e-37	1::AGAP011516-PA	Actin,cytoplasmic|protein_coding|3L:26318398-26319625:1|gene:AGAP011516	42304	31.7	Tentative 1 significant peptide	1.65
Naïve3	38	3	1::AGAP012106-PA	F-typeH+-transportingATPasesubunitbeta|protein_coding|3L:37743697-37744377:-1|gene:AGAP012106	23947	19.4	Tentative 1 significant peptide	0.19
Naïve3	41	1.8	1::AGAP012171-PA	Sn1-specificdiacylglycerollipasebeta|protein_coding|3L:38275496-38280838:-1|gene:AGAP012171	76888	16.9	Tentative 1 significant peptide	0.06
Naïve3	42	1.2	1::AGAP012244-PA	BRserine/threoninekinase|protein_coding|3L:39274308-39281291:1|gene:AGAP012244	86270	5.9	Tentative 1 significant peptide	0.05
Naïve3	94	7.1e-06	1::AGAP012871-PA	hypotheticalprotein|protein_coding|UNKN:35222596-35222803:1|gene:AGAP012871	7459	55.2	Tentative 1 significant peptide	0.71
Naïve3	20	190	1::AGAP012979-PA	Glucosedehydrogenase(acceptor)|protein_coding|2R:43197274-43199085:-1|gene:AGAP012979	67985	5.3	Tentative 1 significant peptide
Naïve3	27	38	1::AGAP013462-PA	hypotheticalprotein|protein_coding|2R:51634978-51636063:-1|gene:AGAP013462	38638	26.6	Tentative 1 significant peptide	0.11
Naïve3	28	29	1::AGAP013721-PA	hypotheticalprotein|protein_coding|3R:2313388-2319152:1|gene:AGAP013721	54688	3.8	Tentative 1 significant peptide	0.08
SPZ3	52	0.11	1::AGAP000019-PA	chaoptin|protein_coding|X:284190-288873:1|gene:AGAP000019	148178	6.2	Tentative 1 significant peptide	0.03
SPZ3	58	0.032	1::AGAP000306-PA	histoneH2A|protein_coding|X:5417659-5421738:1|gene:AGAP000306	13183	17.5		0.85
SPZ3	53	0.11	1::AGAP000526-PA	translationinitiationfactor4B|protein_coding|X:9460914-9469141:1|gene:AGAP000526	48089	10.2	Tentative 1 significant peptide	0.09
SPZ3	152	1.2e-11	1::AGAP000607-PA	SG1-likesalivaryprotein|protein_coding|X:11074262-11075440:-1|gene:AGAP000607	44517	24		0.45
SPZ3	104	7.2e-07	1::AGAP000610-PA	hypotheticalprotein|protein_coding|X:11077270-11078565:1|gene:AGAP000610	49220	13		0.18
SPZ3	46	0.54	1::AGAP000611-PA	hypotheticalprotein|protein_coding|X:11079041-11080288:1|gene:AGAP000611	48266	15.2	Tentative 1 significant peptide	0.09
SPZ3	42	1.4	1::AGAP001813-PA	histoneH3|protein_coding|2R:10860617-10861148:-1|gene:AGAP001813	15318	39.7		0.3
SPZ3	30	19	1::AGAP002651-PA	baculoviralIAPrepeat-containingprotein6(apollon)|protein_coding|2R:25142459-25161648:-1|gene:AGAP002651	550806	5.4	Tentative 1 significant peptide	0.01
SPZ3	28	33	1::AGAP002890-PA	Lipidstoragedropletssurface-bindingprotein1|protein_coding|2R:28941203-28943426:1|gene:AGAP002890	45288	6	Tentative 1 significant peptide	0.1
SPZ3	58	0.032	1::AGAP003489-PA	hypotheticalprotein|protein_coding|2R:38602780-38617316:-1|gene:AGAP003489	445464	5.5	Tentative 1 significant peptide	0.01
SPZ3	83	0.0001	1::AGAP003909-PA	histoneH4|protein_coding|2R:46053769-46054080:-1|gene:AGAP003909	11374	26.2	Tentative 1 significant peptide	0.43
SPZ3	83	0.00011	1::AGAP004334-PA	hypotheticalprotein|protein_coding|2R:54712520-54713599:-1|gene:AGAP004334	38178	19.3		0.24
SPZ3	33	11	1::AGAP004483-PA	Lethalgiantlarvae|protein_coding|2R:56807875-56816036:1|gene:AGAP004483	134532	4.7	Tentative 1 significant peptide	0.03
SPZ3	24	77	1::AGAP005193-PA	nuclearporecomplexproteinNup188|protein_coding|2L:12161061-12167508:1|gene:AGAP005193	225816	3.9	Tentative 1 significant peptide	0.02
SPZ3	270	2e-23	1::AGAP006421-PA	Venomallergen|protein_coding|2L:31693764-31694704:1|gene:AGAP006421	28938	36.9		0.76
SPZ3	372	1.3e-33	1::AGAP006494-PA	hypotheticalprotein|protein_coding|2L:33002184-33002459:-1|gene:AGAP006494	9850	17.6	Tentative 1 significant peptide	0.5
SPZ3	46	0.47	1::AGAP007347-PA	C-TypeLysozyme.|protein_coding|2L:45981093-45981661:-1|gene:AGAP007347	15327	32.9	Tentative 1 significant peptide	0.3
SPZ3	35	5.8	1::AGAP007563-PA	hypotheticalprotein|protein_coding|2L:47632812-47715421:1|gene:AGAP007563	1783615	4.1	Tentative 1 significant peptide
SPZ3	33	9.5	1::AGAP007927-PA	60SribosomalproteinL40|protein_coding|3R:2920433-2920903:1|gene:AGAP007927	14720	43.8	Tentative 1 significant peptide	0.32
SPZ3	29	25	1::AGAP008100-PA	Spire|protein_coding|3R:5666799-5782835:-1|gene:AGAP008100	125987	3.4	Tentative 1 significant peptide	0.03
SPZ3	120	2.2e-08	1::AGAP008278-PA	LongformD7salivaryprotein|protein_coding|3R:8544054-8545174:1|gene:AGAP008278	35553	16.1	Tentative 1 significant peptide	0.42
SPZ3	165	5.8e-13	1::AGAP008279-PA	LongformD7salivaryprotein|protein_coding|3R:8545938-8547063:1|gene:AGAP008279	36082	16.2		0.58
SPZ3	265	6e-23	1::AGAP008281-PA	hypotheticalprotein|protein_coding|3R:8558236-8558864:-1|gene:AGAP008281	19281	31.5		2.56
SPZ3	259	2.4e-22	1::AGAP008282-PA	hypotheticalprotein|protein_coding|3R:8559769-8560424:-1|gene:AGAP008282	18457	36.9		2.03
SPZ3	49	0.26	1::AGAP008283-PA	hypotheticalprotein|protein_coding|3R:8561589-8562220:-1|gene:AGAP008283	18624	13.6	Tentative 1 significant peptide	0.24
SPZ3	384	7.4e-35	1::AGAP008284-PA	hypotheticalprotein|protein_coding|3R:8562844-8563492:-1|gene:AGAP008284	18720	60		6.1
SPZ3	100	1.9e-06	1::AGAP009863-PA	Eukaryotictranslationinitiationfactor4A,isoform2|protein_coding|3R:44558848-44561275:-1|gene:AGAP009863	45630	14.6	Tentative 1 significant peptide	0.09
SPZ3	148	2.8e-11	1::AGAP009917-PA	hypotheticalprotein|protein_coding|3R:45281286-45290207:-1|gene:AGAP009917	338061	7.2		0.08
SPZ3	195	6.6e-16	1::AGAP009918-PA	hypotheticalprotein|protein_coding|3R:45291206-45300124:1|gene:AGAP009918	339320	6.9		0.08
SPZ3	142	1.4e-10	1::AGAP011026-PA	5'nucleotidase,ecto|protein_coding|3L:14583939-14586101:-1|gene:AGAP011026	63436	11.2		0.22
SPZ3	34	7.4	1::AGAP012171-PA	Sn1-specificdiacylglycerollipasebeta|protein_coding|3L:38275496-38280838:-1|gene:AGAP012171	76888	7.8	Tentative 1 significant peptide	0.06
SPZ3	37	3.6	1::AGAP012244-PA	BRserine/threoninekinase|protein_coding|3L:39274308-39281291:1|gene:AGAP012244	86270	6.2	Tentative 1 significant peptide	0.05
SPZ3	81	0.00015	1::AGAP012871-PA	hypotheticalprotein|protein_coding|UNKN:35222596-35222803:1|gene:AGAP012871	7459	35.8	Tentative 1 significant peptide	0.71
SPZ3	23	95	1::AGAP012979-PA	Glucosedehydrogenase(acceptor)|protein_coding|2R:43197274-43199085:-1|gene:AGAP012979	67985	10.1	Tentative 1 significant peptide
SPZ3	41	1.6	1::AGAP013462-PA	hypotheticalprotein|protein_coding|2R:51634978-51636063:-1|gene:AGAP013462	38638	27.4	Tentative 1 significant peptide	0.11
SPZ3	27	36	1::AGAP013721-PA	hypotheticalprotein|protein_coding|3R:2313388-2319152:1|gene:AGAP013721	54688	3.8	Tentative 1 significant peptide	0.08
SPZ3-U	20	190	1::AGAP000150-PA	GSG6salivaryprotein|protein_coding|X:2405694-2406041:-1|gene:AGAP000150	13046	20	Tentative 1 significant peptide	0.36
SPZ3-U	27	40	1::AGAP000560-PA	spasticparaplegia7|protein_coding|X:9935801-9938246:1|gene:AGAP000560	87668	8.4	Tentative 1 significant peptide	0.05
SPZ3-U	371	1.5e-33	1::AGAP000651-PA	actin|protein_coding|X:11656334-11657464:-1|gene:AGAP000651	41795	32.2		0.81
SPZ3-U	32	12	1::AGAP002024-PA	hypotheticalprotein|protein_coding|2R:14051508-14067777:-1|gene:AGAP002024	145376	10.8	Tentative 1 significant peptide	0.03
SPZ3-U	27	40	1::AGAP002035-PA	GC-richsequenceDNA-bindingfactor|protein_coding|2R:14110644-14115479:-1|gene:AGAP002035	109451	13	Tentative 1 significant peptide	0.04
SPZ3-U	28	33	1::AGAP002102-PA	hypotheticalprotein|protein_coding|2R:15435583-15437440:1|gene:AGAP002102	67175	13.8		0.06
SPZ3-U	22	140	1::AGAP002905-PA	odorantbindingprotein|protein_coding|2R:29134185-29134710:1|gene:AGAP002905	16274	16.8	Tentative 1 significant peptide	0.28
SPZ3-U	29	25	1::AGAP004551-PA	Gamma-interferon-induciblelysosomalthiolreductase|protein_coding|2R:57539514-57542459:1|gene:AGAP004551	26810	19.9	Tentative 1 significant peptide	0.17
SPZ3-U	43	0.97	1::AGAP004789-PA	highmobilitygroup20A|protein_coding|2L:3574270-3575312:-1|gene:AGAP004789	36418	8	Tentative 1 significant peptide	0.12
SPZ3-U	30	19	1::AGAP004803-PA	hypotheticalprotein|protein_coding|2L:3747715-3749485:-1|gene:AGAP004803	23733	23	Tentative 1 significant peptide
SPZ3-U	20	190	1::AGAP005346-PA	hypotheticalprotein|protein_coding|2L:14370198-14374526:1|gene:AGAP005346	48793	5.2	Tentative 1 significant peptide
SPZ3-U	16	480	1::AGAP006444-PA	Lowdensitylipoproteinreceptor-relatedprotein-likeprotein|protein_coding|2L:32136935-32185811:1|gene:AGAP006444	133729	14.5	Tentative 1 significant peptide
SPZ3-U	20	190	1::AGAP006756-PA	hypotheticalprotein|protein_coding|2L:37882266-37885355:-1|gene:AGAP006756	110435	7.5	Tentative 1 significant peptide
SPZ3-U	23	100	1::AGAP007163-PB	3',5'-cyclic-nucleotidephosphodiesterase|protein_coding|2L:43619548-43627337:-1|gene:AGAP007163	101594	13.3	Tentative 1 significant peptide	0.04
SPZ3-U	208	3.1e-17	1::AGAP007406-PA	elongationfactor1-alpha|protein_coding|2L:46338841-46340232:1|gene:AGAP007406	50351	13.8		0.28
SPZ3-U	61	0.016	1::AGAP008306-PA	hypotheticalprotein|protein_coding|3R:8809875-8810238:1|gene:AGAP008306	10126	13	Tentative 1 significant peptide	0.49
SPZ3-U	21	180	1::AGAP008364-PA	thioester-containingprotein|protein_coding|3R:10061667-10075623:-1|gene:AGAP008364	163535	2	Tentative 1 significant peptide	0.03
SPZ3-U	22	110	1::AGAP010435-PA	dyneinheavychain9,axonemal|protein_coding|3L:3313178-3329751:-1|gene:AGAP010435	512649	9	Tentative 1 significant peptide
SPZ3-U	26	56	1::AGAP011267-PA	hypotheticalprotein|protein_coding|3L:20377531-20379219:-1|gene:AGAP011267	62530	18.3	Tentative 1 significant peptide	0.07
SPZ3-U	30	20	1::AGAP011648-PA	hypotheticalprotein|protein_coding|3L:30789301-30791548:1|gene:AGAP011648	78440	3.3	Tentative 1 significant peptide	0.05
SPZ3-U	31	18	1::AGAP012081-PA	F-typeH+-transportingATPasesubunitbeta|protein_coding|3L:37467138-37467788:-1|gene:AGAP012081	22684	5.1	Tentative 1 significant peptide	0.2
SPZ3-U	30	20	1::AGAP013758-PA	hypotheticalprotein|protein_coding|3R:2792972-2797139:1|gene:AGAP013758	149257	9.5	Tentative 1 significant peptide	0.03

## Sheet: SPZ1
Score	Expectation	Protein ID	Protein Name	MW	% Coverage	Comment	empai
578	3e-54	3::PBANKA_135570	| organism=Plasmodium_berghei_ANKA | product=myosin A (MyoA) | location=berg13:2088223-2090918(+) | length=817 | sequence_SO=chromosome | SO=protein_coding	92284	47.2		1.35
509	2.5e-47	3::PBANKA_120690	| organism=Plasmodium_berghei_ANKA | product=tubulin beta chain, putative | location=berg12:255348-257505(-) | length=445 | sequence_SO=chromosome | SO=protein_coding	49758	76.9		2.78
470	1.8e-43	3::PBANKA_071190	| organism=Plasmodium_berghei_ANKA | product=heat shock protein, putative (HSP70) | location=berg07:420169-422250(-) | length=693 | sequence_SO=chromosome | SO=protein_coding	75173	41.6		1.28
454	8.7e-42	3::PBANKA_041770	| organism=Plasmodium_berghei_ANKA | product=alpha tubulin 1 | location=berg04:675960-678013(-) | length=453 | sequence_SO=chromosome | SO=protein_coding	50174	56.7		1.47
385	6.5e-35	3::PBANKA_040320	| organism=Plasmodium_berghei_ANKA | product=circumsporozoite (CS) protein (CSP) | location=berg04:126555-127577(-) | length=340 | sequence_SO=chromosome | SO=protein_coding	37028	21.5		1.43
298	3e-26	3::PBANKA_040260	| organism=Plasmodium_berghei_ANKA | product=inner membrane complex protein 1a (IMC1a) | location=berg04:105960-108751(-) | length=784 | sequence_SO=chromosome | SO=protein_coding	91691	25.6		0.5
279	2.6e-24	3::PBANKA_134980	| organism=Plasmodium_berghei_ANKA | product=sporozoite surface protein 2,thrombospondin-related anonymous protein (TRAP) | location=berg13:1901079-1902899(-) | length=606 | sequence_SO=chromosome | SO=protein_coding	65918	35.5		0.55
272	1.3e-23	3::PBANKA_143730	| organism=Plasmodium_berghei_ANKA | product=endoplasmin, putative (GRP94) | location=berg14:1351801-1354227(-) | length=808 | sequence_SO=chromosome | SO=protein_coding	93187	21.5		0.43
231	1.7e-19	3::PBANKA_143230	| organism=Plasmodium_berghei_ANKA | product=cell traversal protein for ookinetes and sporozoites (CelTOS) | location=berg14:1161823-1162380(-) | length=185 | sequence_SO=chromosome | SO=protein_coding	20746	21.6		1.2
221	1.8e-18	3::PBANKA_113330	| organism=Plasmodium_berghei_ANKA | product=elongation factor 1 alpha (EF-1alpha) | location=berg11:1234585-1235916(-) | length=443 | sequence_SO=chromosome | SO=protein_coding	48928	36.8		0.96
212	1.2e-17	3::PBANKA_082020	| organism=Plasmodium_berghei_ANKA | product=thioredoxin, putative | location=berg08:795394-796314(+) | length=206 | sequence_SO=chromosome | SO=protein_coding	23399	57.8		1.01
209	2.5e-17	3::PBANKA_070280	| organism=Plasmodium_berghei_ANKA | product=protein disulfide isomerase | location=berg07:106464-108021(+) | length=482 | sequence_SO=chromosome | SO=protein_coding	55376	35.1		0.69
195	6.1e-16	3::PBANKA_094190	| organism=Plasmodium_berghei_ANKA | product=histone H4, putative | location=berg09:1550855-1551166(+) | length=103 | sequence_SO=chromosome | SO=protein_coding	11448	58.3		3.11
195	6.7e-16	3::PBANKA_134010	| organism=Plasmodium_berghei_ANKA | product=L-lactate dehydrogenase (LDH) | location=berg13:1564580-1565530(+) | length=316 | sequence_SO=chromosome | SO=protein_coding	34402	52.8		1.31
182	1.2e-14	3::PBANKA_112560	| organism=Plasmodium_berghei_ANKA | product=pyruvate kinase, putative | location=berg11:921009-923265(+) | length=511 | sequence_SO=chromosome | SO=protein_coding	55512	20.7		0.45
181	1.4e-14	3::PBANKA_081900	| organism=Plasmodium_berghei_ANKA | product=secreted acid phosphatase, putative,glideosome-associated protein 50, putative (GAP50) | location=berg08:749214-750401(-) | length=395 | sequence_SO=chromosome | SO=protein_coding	44279	29.4		1.11
181	1.5e-14	3::PBANKA_100620	| organism=Plasmodium_berghei_ANKA | product=sporozoite invasion-associated protein 1 (SIAP1) | location=berg10:268810-271809(+) | length=999 | sequence_SO=chromosome | SO=protein_coding	113780	26.2		0.24
180	2.1e-14	3::PBANKA_145950	| organism=Plasmodium_berghei_ANKA | product=myosin light chain 1, putative,myosin A tail domain interacting protein MTIP, putative (MTIP) | location=berg14:2228482-2229096(+) | length=204 | sequence_SO=chromosome | SO=protein_coding	23748	60.8		1.37
177	3.8e-14	3::PBANKA_071430	| organism=Plasmodium_berghei_ANKA | product=small heat shock protein HSP20 (HSP20) | location=berg07:504847-505788(-) | length=171 | sequence_SO=chromosome | SO=protein_coding	19436	49.1		1.86
166	5.1e-13	3::PBANKA_135560	| organism=Plasmodium_berghei_ANKA | product=sporozoite protein essential for cell traversal (SPECT) | location=berg13:2084406-2085723(-) | length=241 | sequence_SO=chromosome | SO=protein_coding	27728	33.6		0.81
153	9.5e-12	3::PBANKA_094180	| organism=Plasmodium_berghei_ANKA | product=histone H2B, putative (H2B) | location=berg09:1547427-1547783(-) | length=118 | sequence_SO=chromosome | SO=protein_coding	13249	45.8		2.41
146	4.7e-11	3::PBANKA_145930	| organism=Plasmodium_berghei_ANKA | product=actin I | location=berg14:2218445-2219575(+) | length=376 | sequence_SO=chromosome | SO=protein_coding	41858	43.4		0.81
137	3.8e-10	3::PBANKA_080570	| organism=Plasmodium_berghei_ANKA | product=heat shock protein 90, putative (HSP90) | location=berg08:268690-271847(+) | length=720 | sequence_SO=chromosome | SO=protein_coding	83161	21		0.35
136	5.3e-10	3::PBANKA_060590	| organism=Plasmodium_berghei_ANKA | product=conserved Plasmodium protein, unknown function | location=berg06:241606-242746(+) | length=351 | sequence_SO=chromosome | SO=protein_coding	41161	34.2		0.65
132	1.3e-09	3::PBANKA_070190	| organism=Plasmodium_berghei_ANKA | product=GPI-anchored micronemal antigen, putative (GAMA) | location=berg07:77182-79059(+) | length=625 | sequence_SO=chromosome | SO=protein_coding	71020	28.6		0.42
131	1.5e-09	3::PBANKA_131480	| organism=Plasmodium_berghei_ANKA | product=elongation factor 2, putative | location=berg13:605922-608420(+) | length=832 | sequence_SO=chromosome | SO=protein_coding	93315	21		0.49
129	2.6e-09	3::PBANKA_132930	| organism=Plasmodium_berghei_ANKA | product=40S ribosomal protein S3, putative | location=berg13:1175944-1177217(+) | length=222 | sequence_SO=chromosome | SO=protein_coding	24720	36.9		0.64
127	3.9e-09	3::PBANKA_030470	| organism=Plasmodium_berghei_ANKA | product=serine repeat antigen 5 (SERA5) | location=berg03:151260-154313(-) | length=719 | sequence_SO=chromosome | SO=protein_coding	83380	26.1		0.28
126	5.1e-09	3::PBANKA_131270	| organism=Plasmodium_berghei_ANKA | product=gamete egress and sporozoite traversal protein (GEST) | location=berg13:528256-529360(-) | length=249 | sequence_SO=chromosome | SO=protein_coding	28778	31.7		0.77
124	7.1e-09	3::PBANKA_050180	| organism=Plasmodium_berghei_ANKA | product=conserved Plasmodium protein, unknown function | location=berg05:74408-75181(+) | length=130 | sequence_SO=chromosome | SO=protein_coding	15174	38.5		1.91
122	1.2e-08	3::PBANKA_124060	| organism=Plasmodium_berghei_ANKA | product=membrane skeletal protein, putative | location=berg12:1533422-1534315(+) | length=297 | sequence_SO=chromosome | SO=protein_coding	34295	27.9		1.05
121	1.7e-08	3::PBANKA_142060	| organism=Plasmodium_berghei_ANKA | product=histone H2B variant, putative (H2B.Z) | location=berg14:773045-773416(-) | length=123 | sequence_SO=chromosome | SO=protein_coding	13741	22		0.8
120	2.2e-08	3::PBANKA_110760	| organism=Plasmodium_berghei_ANKA | product=6-cysteine protein (P38) | location=berg11:268806-269867(-) | length=353 | sequence_SO=chromosome | SO=protein_coding	40785	20.1		0.22
119	2.3e-08	3::PBANKA_030660	| organism=Plasmodium_berghei_ANKA | product=conserved Plasmodium protein, unknown function | location=berg03:231687-233138(-) | length=483 | sequence_SO=chromosome | SO=protein_coding	55442	21.3		0.16
119	2.5e-08	3::PBANKA_112040	| organism=Plasmodium_berghei_ANKA | product=Pfs77 homologue, putative | location=berg11:739707-741578(+) | length=623 | sequence_SO=chromosome | SO=protein_coding	72712	37.9		0.33
118	3e-08	3::PBANKA_132640	| organism=Plasmodium_berghei_ANKA | product=glyceraldehyde-3-phosphate dehydrogenase, putative | location=berg13:1022627-1023877(+) | length=337 | sequence_SO=chromosome | SO=protein_coding	36559	32.6		0.76
107	4.4e-07	3::PBANKA_081890	| organism=Plasmodium_berghei_ANKA | product=heat shock protein 70, putative | location=berg08:745208-747477(+) | length=651 | sequence_SO=chromosome | SO=protein_coding	72103	23.5		0.26
102	1.2e-06	3::PBANKA_145030	| organism=Plasmodium_berghei_ANKA | product=ATP synthase subunit beta, mitochondrial, putative | location=berg14:1895053-1896654(+) | length=533 | sequence_SO=chromosome | SO=protein_coding	57848	22.9		0.33
101	1.5e-06	3::PBANKA_093840	| organism=Plasmodium_berghei_ANKA | product=endoplasmic reticulum-resident calcium binding protein, putative | location=berg09:1416546-1417574(+) | length=342 | sequence_SO=chromosome | SO=protein_coding	39098	45		0.37
99	2.4e-06	3::PBANKA_120200	| organism=Plasmodium_berghei_ANKA | product=membrane skeletal protein, putative | location=berg12:79580-80416(+) | length=278 | sequence_SO=chromosome | SO=protein_coding	32536	21.9		0.46
98	3.2e-06	3::PBANKA_133190	| organism=Plasmodium_berghei_ANKA | product=eukaryotic initiation factor 4a, putative (eIF4A) | location=berg13:1288733-1290314(+) | length=398 | sequence_SO=chromosome | SO=protein_coding	45340	16.3		0.31
96	4.6e-06	3::PBANKA_071260	| organism=Plasmodium_berghei_ANKA | product=14-3-3 protein, putative (14-3-3I) | location=berg07:446001-447492(-) | length=262 | sequence_SO=chromosome | SO=protein_coding	30185	29.8		0.72
95	6.5e-06	3::PBANKA_121650	| organism=Plasmodium_berghei_ANKA | product=peptidyl-prolyl cis-trans isomerase, putative (CYP19A) | location=berg12:595587-596099(+) | length=170 | sequence_SO=chromosome | SO=protein_coding	18806	32.4		0.92
94	8.8e-06	3::PBANKA_122540	| organism=Plasmodium_berghei_ANKA | product=conserved Plasmodium protein, unknown function | location=berg12:939824-940114(-) | length=96 | sequence_SO=chromosome | SO=protein_coding	10690	21.9	Tentative 1 significant peptide	0.46
94	8.5e-06	3::PBANKA_140920	| organism=Plasmodium_berghei_ANKA | product=conserved Plasmodium protein, unknown function | location=berg14:353180-353644(-) | length=154 | sequence_SO=chromosome | SO=protein_coding	17394	43.5		0.6
93	9e-06	3::PBANKA_061920	| organism=Plasmodium_berghei_ANKA | product=secreted ookinete protein, putative (PSOP1) | location=berg06:742115-743554(+) | length=479 | sequence_SO=chromosome | SO=protein_coding	54681	23		0.25
92	1.2e-05	3::PBANKA_091500	| organism=Plasmodium_berghei_ANKA | product=apical membrane antigen 1 (AMA1) | location=berg09:605046-606716(-) | length=556 | sequence_SO=chromosome | SO=protein_coding	63709	18.9		0.3
89	2.3e-05	3::PBANKA_146490	| organism=Plasmodium_berghei_ANKA | product=rhoptry neck protein 3, putative (RON3) | location=berg14:2393079-2400993(-) | length=2248 | sequence_SO=chromosome | SO=protein_coding	264656	7.9		0.05
88	3.2e-05	3::PBANKA_143660	| organism=Plasmodium_berghei_ANKA | product=inner membrane complex protein 1h (IMC1h) | location=berg14:1329345-1330883(+) | length=512 | sequence_SO=chromosome | SO=protein_coding	58665	24.6		0.24
85	5.7e-05	3::PBANKA_083040	| organism=Plasmodium_berghei_ANKA | product=conserved Plasmodium protein, unknown function | location=berg08:1142166-1143105(-) | length=272 | sequence_SO=chromosome | SO=protein_coding	31710	41.5		0.48
84	7.8e-05	3::PBANKA_020460	| organism=Plasmodium_berghei_ANKA | product=photosensitized INA-labeled protein 1, putative | location=berg02:174635-175303(-) | length=222 | sequence_SO=chromosome | SO=protein_coding	25894	20.3		1.21
75	0.00067	3::PBANKA_111090	| organism=Plasmodium_berghei_ANKA | product=conserved Plasmodium protein, unknown function | location=berg11:404997-406706(+) | length=569 | sequence_SO=chromosome | SO=protein_coding	67123	19.9		0.06
71	0.0015	3::PBANKA_114170	| organism=Plasmodium_berghei_ANKA | product=60S ribosomal protein L40/UBI, putative | location=berg11:1550578-1551355(-) | length=128 | sequence_SO=chromosome | SO=protein_coding	14608	31.2		2.03
68	0.0034	3::PBANKA_091800	| organism=Plasmodium_berghei_ANKA | product=60S ribosomal protein, putative | location=berg09:711713-712660(-) | length=315 | sequence_SO=chromosome | SO=protein_coding	34838	18.7		0.27
66	0.0046	3::PBANKA_142330	| organism=Plasmodium_berghei_ANKA | product=DNA/RNA-binding protein Alba 1, putative (ALBA1) | location=berg14:854273-855001(-) | length=242 | sequence_SO=chromosome | SO=protein_coding	26864	22.7		0.58
62	0.012	3::PBANKA_110670	| organism=Plasmodium_berghei_ANKA | product=60S ribosomal protein L4, putative | location=berg11:239269-240504(-) | length=411 | sequence_SO=chromosome | SO=protein_coding	46103	34.1		0.31
62	0.013	3::PBANKA_134250	| organism=Plasmodium_berghei_ANKA | product=conserved Plasmodium protein, unknown function | location=berg13:1661276-1665841(+) | length=1521 | sequence_SO=chromosome | SO=protein_coding	171981	11.7		0.05
62	0.013	3::PBANKA_144480	| organism=Plasmodium_berghei_ANKA | product=conserved Plasmodium protein, unknown function | location=berg14:1669708-1671045(-) | length=445 | sequence_SO=chromosome | SO=protein_coding	52279	12.6		0.17
61	0.014	3::PBANKA_082040	| organism=Plasmodium_berghei_ANKA | product=sugar transporter, putative | location=berg08:800185-801648(+) | length=487 | sequence_SO=chromosome | SO=protein_coding	57217	8.2		0.24
60	0.022	3::PBANKA_103390	| organism=Plasmodium_berghei_ANKA | product=40S ribosomal protein S8e, putative | location=berg10:1344631-1345617(-) | length=218 | sequence_SO=chromosome | SO=protein_coding	24977	32.1		0.39
57	0.043	3::PBANKA_030250	| organism=Plasmodium_berghei_ANKA | product=hexose transporter (HT) | location=berg03:82117-83634(-) | length=505 | sequence_SO=chromosome | SO=protein_coding	56349	2.4	Tentative 1 significant peptide	0.08
57	0.039	3::PBANKA_050140	| organism=Plasmodium_berghei_ANKA | product=conserved Plasmodium protein, unknown function | location=berg05:62920-63687(-) | length=255 | sequence_SO=chromosome | SO=protein_coding	29108	32.9		0.33
57	0.039	3::PBANKA_091090	| organism=Plasmodium_berghei_ANKA | product=conserved Plasmodium protein, unknown function | location=berg09:443475-444091(+) | length=147 | sequence_SO=chromosome | SO=protein_coding	17121	34	Tentative 1 significant peptide	0.27
56	0.051	3::PBANKA_100630	| organism=Plasmodium_berghei_ANKA | product=perforin like protein 1,sporozoite micronemal protein essential for cell traversal (SPECT2) | location=berg10:272872-276406(-) | length=810 | sequence_SO=chromosome | SO=protein_coding	90939	9.6	Tentative 1 significant peptide	0.05
56	0.049	3::PBANKA_111750	| organism=Plasmodium_berghei_ANKA | product=ribosomal protein L27a, putative | location=berg11:638181-638796(+) | length=148 | sequence_SO=chromosome | SO=protein_coding	16826	30.4	Tentative 1 significant peptide	0.27
55	0.067	3::PBANKA_111860	| organism=Plasmodium_berghei_ANKA | product=cell division cycle protein 48 homologue, putative | location=berg11:681153-683726(-) | length=815 | sequence_SO=chromosome | SO=protein_coding	90782	11.5		0.1
55	0.061	3::PBANKA_121430	| organism=Plasmodium_berghei_ANKA | product=enolase, putative (ENO) | location=berg12:517612-519171(+) | length=446 | sequence_SO=chromosome | SO=protein_coding	48995	31.6		0.29
55	0.06	3::PBANKA_135450	| organism=Plasmodium_berghei_ANKA | product=60S ribosomal protein L18-2, putative | location=berg13:2052220-2053449(+) | length=187 | sequence_SO=chromosome | SO=protein_coding	21510	9.1	Tentative 1 significant peptide	0.21
54	0.073	3::PBANKA_092210	| organism=Plasmodium_berghei_ANKA | product=40S ribosomal protein S18, putative | location=berg09:844438-845119(+) | length=156 | sequence_SO=chromosome | SO=protein_coding	17871	30.8		0.58
53	0.1	3::PBANKA_041460	| organism=Plasmodium_berghei_ANKA | product=40S ribosomal protein S15A, putative | location=berg04:532091-532600(+) | length=130 | sequence_SO=chromosome | SO=protein_coding	14918	23.1	Tentative 1 significant peptide	0.31
53	0.1	3::PBANKA_130990	| organism=Plasmodium_berghei_ANKA | product=leucine aminopeptidase, putative | location=berg13:439201-441108(-) | length=635 | sequence_SO=chromosome | SO=protein_coding	72048	10.7		0.12
53	0.11	3::PBANKA_142290	| organism=Plasmodium_berghei_ANKA | product=conserved Plasmodium protein, unknown function | location=berg14:840736-841917(+) | length=393 | sequence_SO=chromosome | SO=protein_coding	44369	20.1		0.45
52	0.14	3::PBANKA_091620	| organism=Plasmodium_berghei_ANKA | product=TCP-1/cpn60 chaperonin family, putative | location=berg09:642849-644617(+) | length=543 | sequence_SO=chromosome | SO=protein_coding	60097	9		0.15
51	0.16	3::PBANKA_112290	| organism=Plasmodium_berghei_ANKA | product=hexokinase, putative | location=berg11:833517-835001(+) | length=494 | sequence_SO=chromosome | SO=protein_coding	55424	9.1	Tentative 1 significant peptide	0.08
51	0.16	3::PBANKA_123370	| organism=Plasmodium_berghei_ANKA | product=conserved Plasmodium protein, unknown function | location=berg12:1272267-1273361(-) | length=211 | sequence_SO=chromosome | SO=protein_coding	24320	30.8	Tentative 1 significant peptide	0.4
51	0.17	3::PBANKA_132430	| organism=Plasmodium_berghei_ANKA | product=inner membrane complex protein, putative | location=berg13:958619-959071(+) | length=150 | sequence_SO=chromosome | SO=protein_coding	17514	26.7		0.59
50	0.2	3::PBANKA_111230	| organism=Plasmodium_berghei_ANKA | product=Rab1b, putative | location=berg11:467774-469521(+) | length=200 | sequence_SO=chromosome | SO=protein_coding	22892	25.5		0.43
50	0.19	3::PBANKA_135200	| organism=Plasmodium_berghei_ANKA | product=elongation factor 1-gamma, putative | location=berg13:1972561-1974023(+) | length=403 | sequence_SO=chromosome | SO=protein_coding	46755	2.7	Tentative 1 significant peptide	0.09
50	0.2	3::PBANKA_145670	| organism=Plasmodium_berghei_ANKA | product=conserved Plasmodium protein, unknown function | location=berg14:2126557-2126969(-) | length=77 | sequence_SO=chromosome | SO=protein_coding	9096	31.2		1.41
49	0.25	3::PBANKA_091440	| organism=Plasmodium_berghei_ANKA | product=heat shock protein hsp70 homologue, putative (UIS24) | location=berg09:583130-585121(-) | length=663 | sequence_SO=chromosome | SO=protein_coding	73121	10.9	Tentative 1 significant peptide	0.06
49	0.24	3::PBANKA_102840	| organism=Plasmodium_berghei_ANKA | product=60S ribosomal protein L10, putative | location=berg10:1122003-1122662(-) | length=219 | sequence_SO=chromosome | SO=protein_coding	25230	23.3		0.38
49	0.24	3::PBANKA_111530	| organism=Plasmodium_berghei_ANKA | product=glideosome-associated protein 40, putative (GAP40) | location=berg11:565711-567087(-) | length=458 | sequence_SO=chromosome | SO=protein_coding	52083	5.7		0.17
48	0.33	3::PBANKA_111710	| organism=Plasmodium_berghei_ANKA | product=histone H3, putative (H3.3) | location=berg11:626274-626684(+) | length=136 | sequence_SO=chromosome | SO=protein_coding	15432	30.9		0.3
46	0.48	3::PBANKA_123170	| organism=Plasmodium_berghei_ANKA | product=60S ribosomal protein L8, putative | location=berg12:1206605-1207539(-) | length=260 | sequence_SO=chromosome | SO=protein_coding	27873	11.9		0.34
45	0.64	3::PBANKA_120940	| organism=Plasmodium_berghei_ANKA | product=inner membrane complex protein, putative | location=berg12:330196-331201(-) | length=143 | sequence_SO=chromosome | SO=protein_coding	16407	12.6		0.64
44	0.83	3::PBANKA_060320	| organism=Plasmodium_berghei_ANKA | product=eukaryotic translation initiation factor 5a, putative (EIF5A) | location=berg06:129212-129697(-) | length=161 | sequence_SO=chromosome | SO=protein_coding	17543	46.6		0.59
44	0.71	3::PBANKA_103540	| organism=Plasmodium_berghei_ANKA | product=glideosome associated protein with multiple membrane spans 3, putative (GAPM3) | location=berg10:1401755-1402981(+) | length=283 | sequence_SO=chromosome | SO=protein_coding	32696	10.2		0.29
44	0.71	3::PBANKA_131130	| organism=Plasmodium_berghei_ANKA | product=conserved Plasmodium protein, unknown function | location=berg13:481495-482148(+) | length=144 | sequence_SO=chromosome | SO=protein_coding	16701	11.1	Tentative 1 significant peptide	0.28
43	1	3::PBANKA_135490	| organism=Plasmodium_berghei_ANKA | product=conserved Plasmodium protein, unknown function | location=berg13:2061805-2063190(-) | length=461 | sequence_SO=chromosome | SO=protein_coding	53262	17.4		0.17
42	1.3	3::PBANKA_090860	| organism=Plasmodium_berghei_ANKA | product=conserved Plasmodium protein, unknown function | location=berg09:333071-333731(-) | length=166 | sequence_SO=chromosome | SO=protein_coding	18736	41		0.55
42	1.2	3::PBANKA_142350	| organism=Plasmodium_berghei_ANKA | product=60S ribosomal protein L13-2, putative | location=berg14:859336-860083(-) | length=215 | sequence_SO=chromosome | SO=protein_coding	25403	19.1		0.38
42	1.4	3::PBANKA_142520	| organism=Plasmodium_berghei_ANKA | product=conserved Plasmodium protein, unknown function | location=berg14:912168-913481(+) | length=437 | sequence_SO=chromosome | SO=protein_coding	50334	15.3	Tentative 1 significant peptide	0.09
41	1.8	3::PBANKA_094150	| organism=Plasmodium_berghei_ANKA | product=40S ribosomal protein S4, putative | location=berg09:1537194-1538255(+) | length=261 | sequence_SO=chromosome | SO=protein_coding	29825	21.5		0.32
41	1.7	3::PBANKA_130280	| organism=Plasmodium_berghei_ANKA | product=thioredoxin peroxidase 1 (TPx1) | location=berg13:147230-147817(+) | length=195 | sequence_SO=chromosome | SO=protein_coding	21640	21.5		0.21
40	2.2	3::PBANKA_020910	| organism=Plasmodium_berghei_ANKA | product=thrombospondin related sporozoite protein (TRSP) | location=berg02:337590-338398(-) | length=159 | sequence_SO=chromosome | SO=protein_coding	18642	20.1	Tentative 1 significant peptide	0.24
40	2.2	3::PBANKA_051090	| organism=Plasmodium_berghei_ANKA | product=40S ribosomal protein S2B, putative | location=berg05:447286-448370(+) | length=263 | sequence_SO=chromosome | SO=protein_coding	29725	32.3		0.32
40	2.1	3::PBANKA_082340	| organism=Plasmodium_berghei_ANKA | product=phosphoglycerate kinase, putative (PGK) | location=berg08:902635-903885(+) | length=416 | sequence_SO=chromosome | SO=protein_coding	45466	2.6	Tentative 1 significant peptide	0.09
40	2	3::PBANKA_142920	| organism=Plasmodium_berghei_ANKA | product=conserved Plasmodium protein, unknown function | location=berg14:1082899-1084650(-) | length=583 | sequence_SO=chromosome | SO=protein_coding	66527	4.5		0.21
39	2.4	3::PBANKA_081070	| organism=Plasmodium_berghei_ANKA | product=subpellicular microtubule protein 1, putative (SPM1) | location=berg08:472258-473247(+) | length=329 | sequence_SO=chromosome | SO=protein_coding	38300	19.1		0.24
38	3.2	3::PBANKA_020900	| organism=Plasmodium_berghei_ANKA | product=conserved Plasmodium protein, unknown function | location=berg02:333045-335586(-) | length=818 | sequence_SO=chromosome | SO=protein_coding	95217	6.4		0.09
37	4.3	3::PBANKA_062080	organism=Plasmodium_berghei_ANKA | product=conserved Plasmodium protein, unknown function | location=berg06:778456-780135(+) | length=559 | sequence_SO=chromosome | SO=protein_coding	63692	6.1	Tentative 1 significant peptide	0.07
37	4.3	3::PBANKA_120240	| organism=Plasmodium_berghei_ANKA | product=60S ribosomal protein L13, putative | location=berg12:94488-95454(-) | length=202 | sequence_SO=chromosome | SO=protein_coding	23752	17.3		0.41
35	6.1	3::PBANKA_092440	| organism=Plasmodium_berghei_ANKA | product=splicing factor, putative | location=berg09:911616-912333(-) | length=141 | sequence_SO=chromosome | SO=protein_coding	15389	13.5	Tentative 1 significant peptide	0.3
35	6.3	3::PBANKA_131070	| organism=Plasmodium_berghei_ANKA | product=glutaminyl-peptide cyclotransferase, putative | location=berg13:467763-469788(-) | length=378 | sequence_SO=chromosome | SO=protein_coding	43657	11.6		0.1
35	5.8	3::PBANKA_133830	| organism=Plasmodium_berghei_ANKA | product=60S ribosomal protein L6, putative | location=berg13:1498408-1499540(-) | length=190 | sequence_SO=chromosome | SO=protein_coding	21633	10.5	Tentative 1 significant peptide	0.21
33	9.7	3::PBANKA_135510	| organism=Plasmodium_berghei_ANKA | product=40S ribosomal protein S6, putative | location=berg13:2067722-2068654(-) | length=310 | sequence_SO=chromosome | SO=protein_coding	35448	18.1		0.12
32	13	3::PBANKA_040520	| organism=Plasmodium_berghei_ANKA | product=T-complex protein beta subunit, putative | location=berg04:200299-202076(-) | length=533 | sequence_SO=chromosome | SO=protein_coding	59051	18.9		0.15
32	12	3::PBANKA_040770	| organism=Plasmodium_berghei_ANKA | product=60S acidic ribosomal protein P2, putative | location=berg04:293777-294112(+) | length=111 | sequence_SO=chromosome | SO=protein_coding	11797	53.2		0.41
32	11	3::PBANKA_101000	| organism=Plasmodium_berghei_ANKA | product=mitochondrial acidic protein MAM33, putative | location=berg10:414102-414860(-) | length=252 | sequence_SO=chromosome | SO=protein_coding	28889	16.3	Tentative 1 significant peptide	0.15
32	12	3::PBANKA_120440	| organism=Plasmodium_berghei_ANKA | product=DNA/RNA-binding protein Alba 3, putative (ALBA3) | location=berg12:165204-165844(-) | length=107 | sequence_SO=chromosome | SO=protein_coding	11983	37.4	Tentative 1 significant peptide	0.4
31	16	3::PBANKA_051190	| organism=Plasmodium_berghei_ANKA | product=60S ribosomal protein L3, putative | location=berg05:473498-474658(-) | length=386 | sequence_SO=chromosome | SO=protein_coding	44338	14.5	Tentative 1 significant peptide	0.1
31	16	3::PBANKA_093770	| organism=Plasmodium_berghei_ANKA | product=apicoplast ribosomal protein L36e precursor, putative | location=berg09:1390832-1391621(-) | length=113 | sequence_SO=chromosome | SO=protein_coding	12718	8.8	Tentative 1 significant peptide	0.37
31	15	3::PBANKA_130860	| organism=Plasmodium_berghei_ANKA | product=fructose-bisphosphate aldolase 2 (ALDO2) | location=berg13:394044-395494(-) | length=369 | sequence_SO=chromosome | SO=protein_coding	39827	12.7		0.11
30	20	3::PBANKA_071780	| organism=Plasmodium_berghei_ANKA | product=60S ribosomal protein L15, putative | location=berg07:605279-606166(-) | length=205 | sequence_SO=chromosome | SO=protein_coding	24067	15.1		0.19
30	21	3::PBANKA_090650	| organism=Plasmodium_berghei_ANKA | product=60S ribosomal protein L28, putative | location=berg09:242895-243700(+) | length=126 | sequence_SO=chromosome | SO=protein_coding	14573	7.1	Tentative 1 significant peptide	0.32
30	20	3::PBANKA_101950	| organism=Plasmodium_berghei_ANKA | product=60S ribosomal protein L5, putative | location=berg10:771314-772936(+) | length=293 | sequence_SO=chromosome | SO=protein_coding	33861	10.9	Tentative 1 significant peptide	0.13
30	20	3::PBANKA_131740	| organism=Plasmodium_berghei_ANKA | product=co-chaperone p23, putative | location=berg13:715562-716928(+) | length=255 | sequence_SO=chromosome | SO=protein_coding	28098	4.3	Tentative 1 significant peptide	0.16
30	18	3::PBANKA_132500	| organism=Plasmodium_berghei_ANKA | product=40S ribosomal protein S28e, putative | location=berg13:976801-977004(+) | length=67 | sequence_SO=chromosome | SO=protein_coding	7505	17.9	Tentative 1 significant peptide	0.69
29	26	3::PBANKA_031090	| organism=Plasmodium_berghei_ANKA | product=T-complex protein 1, putative | location=berg03:379327-381079(+) | length=543 | sequence_SO=chromosome | SO=protein_coding	60770	15.5	Tentative 1 significant peptide	0.07
29	25	3::PBANKA_102570	| organism=Plasmodium_berghei_ANKA | product=conserved Plasmodium protein, unknown function | location=berg10:1020405-1021559(-) | length=384 | sequence_SO=chromosome | SO=protein_coding	45891	6	Tentative 1 significant peptide	0.09
29	26	3::PBANKA_123100	| organism=Plasmodium_berghei_ANKA | product=40S ribosomal protein S14, putative | location=berg12:1175827-1176550(-) | length=151 | sequence_SO=chromosome | SO=protein_coding	16065	8.6	Tentative 1 significant peptide	0.29
29	24	3::PBANKA_136420	| organism=Plasmodium_berghei_ANKA | product=60S ribosomal protein L17, putative | location=berg13:2428407-2429747(+) | length=198 | sequence_SO=chromosome | SO=protein_coding	22839	17.7	Tentative 1 significant peptide	0.2
29	23	3::PBANKA_146410	| organism=Plasmodium_berghei_ANKA | product=coronin, putative | location=berg14:2369913-2371733(+) | length=525 | sequence_SO=chromosome | SO=protein_coding	60204	18.7		0.07
28	34	3::PBANKA_040540	| organism=Plasmodium_berghei_ANKA | product=40S ribosomal protein S12, putative | location=berg04:206409-207055(-) | length=142 | sequence_SO=chromosome | SO=protein_coding	15452	36.6
28	32	3::PBANKA_050670	| organism=Plasmodium_berghei_ANKA | product=citrate synthase, mitochondrial precursor, putative | location=berg05:289920-291620(-) | length=566 | sequence_SO=chromosome | SO=protein_coding	65158	4.4	Tentative 1 significant peptide	0.07
28	28	3::PBANKA_140490	| organism=Plasmodium_berghei_ANKA | product=26S proteasome regulatory subunit, putative | location=berg14:200094-201275(-) | length=393 | sequence_SO=chromosome | SO=protein_coding	44693	11.5	Tentative 1 significant peptide	0.1
27	36	3::PBANKA_122920	| organism=Plasmodium_berghei_ANKA | product=60S ribosomal protein L19, putative | location=berg12:1110410-1111456(-) | length=180 | sequence_SO=chromosome | SO=protein_coding	21582	4.4	Tentative 1 significant peptide	0.21
27	40	3::PBANKA_142360	| organism=Plasmodium_berghei_ANKA | product=40S ribosomal protein S16, putative | location=berg14:861715-862554(+) | length=144 | sequence_SO=chromosome | SO=protein_coding	16350	23.6	Tentative 1 significant peptide	0.28
27	39	3::PBANKA_142430	| organism=Plasmodium_berghei_ANKA | product=conserved Plasmodium protein, unknown function | location=berg14:882563-883854(-) | length=284 | sequence_SO=chromosome | SO=protein_coding	32566	3.5	Tentative 1 significant peptide	0.13
26	54	3::PBANKA_051300	| organism=Plasmodium_berghei_ANKA | product=conserved Plasmodium protein, unknown function | location=berg05:503629-504853(-) | length=366 | sequence_SO=chromosome | SO=protein_coding	43161	15.3	Tentative 1 significant peptide
26	47	3::PBANKA_061720	| organism=Plasmodium_berghei_ANKA | product=40S ribosomal protein S10, putative | location=berg06:677086-678002(+) | length=137 | sequence_SO=chromosome | SO=protein_coding	16617	22.6	Tentative 1 significant peptide	0.28
26	46	3::PBANKA_101310	| organism=Plasmodium_berghei_ANKA | product=60S ribosomal protein L14, putative | location=berg10:560912-561776(-) | length=156 | sequence_SO=chromosome | SO=protein_coding	17913	18.6	Tentative 1 significant peptide	0.26
26	55	3::PBANKA_136030	| organism=Plasmodium_berghei_ANKA | product=DNA/RNA-binding protein Alba 4, putative (ALBA4) | location=berg13:2287319-2288555(-) | length=374 | sequence_SO=chromosome | SO=protein_coding	42139	5.6	Tentative 1 significant peptide	0.1
25	62	3::PBANKA_083300	| organism=Plasmodium_berghei_ANKA | product=profilin, putative (PFN) | location=berg08:1236658-1237867(+) | length=174 | sequence_SO=chromosome | SO=protein_coding	19254	15.5	Tentative 1 significant peptide	0.24
24	87	3::PBANKA_111700	| organism=Plasmodium_berghei_ANKA | product=histone H2A, putative (H2A) | location=berg11:621544-621945(-) | length=133 | sequence_SO=chromosome | SO=protein_coding	14213	17.3	Tentative 1 significant peptide	0.33
24	72	3::PBANKA_136520	| organism=Plasmodium_berghei_ANKA | product=thioredoxin-related protein, putative | location=berg13:2465392-2466279(-) | length=206 | sequence_SO=chromosome | SO=protein_coding	23617	10.2		0.19
24	86	3::PBANKA_142280	| organism=Plasmodium_berghei_ANKA | product=conserved Plasmodium protein, unknown function | location=berg14:838584-839453(-) | length=289 | sequence_SO=chromosome | SO=protein_coding	34162	9.3	Tentative 1 significant peptide	0.13
23	99	3::PBANKA_031660	| organism=Plasmodium_berghei_ANKA | product=reticulocyte binding protein, putative (Pb235) | location=berg03:567911-576232(-) | length=2731 | sequence_SO=chromosome | SO=protein_coding	320674	2.4	Tentative 1 significant peptide
23	93	3::PBANKA_123210	| organism=Plasmodium_berghei_ANKA | product=pre-mRNA-splicing factor, putative (SR1) | location=berg12:1217253-1218393(-) | length=315 | sequence_SO=chromosome | SO=protein_coding	36251	2.5	Tentative 1 significant peptide
23	110	3::PBANKA_131080	| organism=Plasmodium_berghei_ANKA | product=40S ribosomal protein S2, putative | location=berg13:471616-473013(+) | length=271 | sequence_SO=chromosome | SO=protein_coding	29920	5.5	Tentative 1 significant peptide	0.15
22	140	3::PBANKA_121560	| organism=Plasmodium_berghei_ANKA | product=40S ribosomal protein S3A, putative | location=berg12:560276-561558(+) | length=262 | sequence_SO=chromosome | SO=protein_coding	29965	9.2	Tentative 1 significant peptide	0.15
21	150	3::PBANKA_010730	| organism=Plasmodium_berghei_ANKA | product=chaperone, putative | location=berg01:269623-271338(+) | length=543 | sequence_SO=chromosome | SO=protein_coding	61394	9	Tentative 1 significant peptide
21	150	3::PBANKA_050360	| organism=Plasmodium_berghei_ANKA | product=60S ribosomal protein L30e, putative | location=berg05:151089-151632(+) | length=108 | sequence_SO=chromosome | SO=protein_coding	11805	23.1	Tentative 1 significant peptide
21	140	3::PBANKA_060270	| organism=Plasmodium_berghei_ANKA | product=nucleosome assembly protein 1, putative (NAPL) | location=berg06:115005-116683(-) | length=345 | sequence_SO=chromosome | SO=protein_coding	40294	7	Tentative 1 significant peptide
21	160	3::PBANKA_071550	| organism=Plasmodium_berghei_ANKA | product=phosphoglucomutase-2 (PGM2) | location=berg07:538608-539504(+) | length=298 | sequence_SO=chromosome | SO=protein_coding	34946	3.7	Tentative 1 significant peptide
21	150	3::PBANKA_093030	| organism=Plasmodium_berghei_ANKA | product=GTP-binding nuclear protein, putative | location=berg09:1147494-1148292(+) | length=214 | sequence_SO=chromosome | SO=protein_coding	24871	11.2		0.18
20	200	3::PBANKA_123480	| organism=Plasmodium_berghei_ANKA | product=40S ribosomal protein S9, putative | location=berg12:1311384-1312484(+) | length=189 | sequence_SO=chromosome | SO=protein_coding	22132	11.1	Tentative 1 significant peptide
19	230	3::PBANKA_040270	| organism=Plasmodium_berghei_ANKA | product=membrane skeletal protein, putative | location=berg04:111187-112725(+) | length=512 | sequence_SO=chromosome | SO=protein_coding	59425	32	Tentative 1 significant peptide	0.07
15	630	3::PBANKA_094250	| organism=Plasmodium_berghei_ANKA | product=conserved Plasmodium protein, unknown function | location=berg09:1570576-1571972(-) | length=420 | sequence_SO=chromosome | SO=protein_coding	49035	12.9

## Sheet: AG1
Score	Expectation	Protein ID	Protein Name	MW	% Coverage	Comment	empai
5751	0	1::AGAP009918-PA	hypotheticalprotein|protein_coding|3R:45291206-45300124:1|gene:AGAP009918	339320	58.7		4.69
5313	0	1::AGAP009917-PA	hypotheticalprotein|protein_coding|3R:45281286-45290207:-1|gene:AGAP009917	338061	61.9		4.65
2771	0	1::AGAP011026-PA	5'nucleotidase,ecto|protein_coding|3L:14583939-14586101:-1|gene:AGAP011026	63436	62.6		15.54
1730	0	1::AGAP006421-PA	Venomallergen|protein_coding|2L:31693764-31694704:1|gene:AGAP006421	28938	74.2		10.15
1448	0	1::AGAP008279-PA	LongformD7salivaryprotein|protein_coding|3R:8545938-8547063:1|gene:AGAP008279	36082	80		29.74
1315	0	1::AGAP000610-PA	hypotheticalprotein|protein_coding|X:11077270-11078565:1|gene:AGAP000610	49220	65.2		8.66
1310	2e-127	1::AGAP008284-PA	hypotheticalprotein|protein_coding|3R:8562844-8563492:-1|gene:AGAP008284	18720	70.9		20.07
955	6.7e-92	1::AGAP000607-PA	SG1-likesalivaryprotein|protein_coding|X:11074262-11075440:-1|gene:AGAP000607	44517	60.7		3.84
930	2.2e-89	1::AGAP008282-PA	hypotheticalprotein|protein_coding|3R:8559769-8560424:-1|gene:AGAP008282	18457	76.8		42.24
884	7.4e-85	1::AGAP005822-PA	hypotheticalprotein|protein_coding|2L:21865535-21867076:1|gene:AGAP005822	55195	43.5		1.46
853	9.2e-82	1::AGAP008278-PA	LongformD7salivaryprotein|protein_coding|3R:8544054-8545174:1|gene:AGAP008278	35553	72.7		13.4
809	2.3e-77	1::AGAP008281-PA	hypotheticalprotein|protein_coding|3R:8558236-8558864:-1|gene:AGAP008281	19281	57		28.52
726	4.6e-69	1::AGAP000612-PA	hypotheticalprotein|protein_coding|X:11082881-11084086:1|gene:AGAP000612	46085	46.1		5.57
613	9.4e-58	1::AGAP002102-PA	hypotheticalprotein|protein_coding|2R:15435583-15437440:1|gene:AGAP002102	67175	39		2.43
561	1.5e-52	1::AGAP008283-PA	hypotheticalprotein|protein_coding|3R:8561589-8562220:-1|gene:AGAP008283	18624	37.3		2.72
559	2.3e-52	1::AGAP011971-PA	Ser/Thrproteinphosphatase/nucleotidase|protein_coding|3L:35698416-35700456:1|gene:AGAP011971	61760	49.1		2.34
556	4.5e-52	1::AGAP004334-PA	hypotheticalprotein|protein_coding|2R:54712520-54713599:-1|gene:AGAP004334	38178	49.4		3.07
459	2.7e-42	1::AGAP000611-PA	hypotheticalprotein|protein_coding|X:11079041-11080288:1|gene:AGAP000611	48266	51.8		3.28
446	4.8e-41	1::AGAP000548-PA	GSG1bsalivaryproteins|protein_coding|X:9838307-9839464:1|gene:AGAP000548	43573	52.7		2.42
328	3.1e-29	1::AGAP007347-PA	C-TypeLysozyme.|protein_coding|2L:45981093-45981661:-1|gene:AGAP007347	15327	57.9		3.92
327	3.6e-29	1::AGAP006371-PA	Amyrel|protein_coding|2L:30561675-30563157:-1|gene:AGAP006371	51592	45.9		1.83
307	3.9e-27	1::AGAP001374-PA	hypotheticalprotein|protein_coding|2R:4001237-4002412:1|gene:AGAP001374	43756	59.3		2.41
286	4.7e-25	1::AGAP000609-PA	hypotheticalprotein|protein_coding|X:11075771-11076976:1|gene:AGAP000609	46486	48.4		2.79
251	1.6e-21	1::AGAP013423-PA	hypotheticalprotein|protein_coding|2R:47694883-47696137:-1|gene:AGAP013423	42735	24.2		0.47
229	2.7e-19	1::AGAP006494-PA	hypotheticalprotein|protein_coding|2L:33002184-33002459:-1|gene:AGAP006494	9850	41.8		0.5
203	1e-16	1::AGAP001988-PA	hypotheticalprotein|protein_coding|2R:13208876-13209867:1|gene:AGAP001988	30933	22.8		0.3
202	1.3e-16	1::AGAP010735-PA	hemeperoxidase|protein_coding|3L:9089962-9103038:-1|gene:AGAP010735	139191	14.4		0.23
201	1.6e-16	1::AGAP006504-PA	hypotheticalprotein|protein_coding|2L:33166290-33166811:-1|gene:AGAP006504	17654	11	Tentative 1 significant peptide	0.26
201	1.7e-16	1::AGAP008280-PA	hypotheticalprotein|protein_coding|3R:8557291-8557862:-1|gene:AGAP008280	18785	48.2		1.97
192	1.1e-15	1::AGAP000651-PA	actin|protein_coding|X:11656334-11657464:-1|gene:AGAP000651	41795	50		0.99
176	4.8e-14	1::AGAP008216-PA	GSG7salivaryprotein|protein_coding|3R:6962612-6963221:-1|gene:AGAP008216	16282	39.3		1.71
160	2.1e-12	1::AGAP008306-PA	hypotheticalprotein|protein_coding|3R:8809875-8810238:1|gene:AGAP008306	10126	51.1		6.32
135	5.7e-10	1::AGAP000150-PA	GSG6salivaryprotein|protein_coding|X:2405694-2406041:-1|gene:AGAP000150	13046	67		5.4
127	4.3e-09	1::AGAP009502-PA	hypotheticalprotein|protein_coding|3R:34805842-34806467:1|gene:AGAP009502	21087	29		0.79
108	3.2e-07	1::AGAP001826-PA	lipophorin|protein_coding|2R:11117036-11163371:-1|gene:AGAP001826	371031	14.5		0.09
100	2.1e-06	1::AGAP008307-PA	hypotheticalprotein|protein_coding|3R:8811666-8812005:1|gene:AGAP008307	10001	47.8		2.35
93	1.1e-05	1::AGAP004551-PA	Gamma-interferon-induciblelysosomalthiolreductase|protein_coding|2R:57539514-57542459:1|gene:AGAP004551	26810	22		0.84
84	7.7e-05	1::AGAP008215-PA	GSG7salivaryprotein|protein_coding|3R:6961161-6961679:-1|gene:AGAP008215	16365	22.7		0.65
65	0.0062	1::AGAP006419-PA	Venomallergen|protein_coding|2L:31688799-31689725:1|gene:AGAP006419	28085	23		0.34
62	0.012	1::AGAP000570-PA	hypotheticalprotein|protein_coding|X:10081739-10082248:1|gene:AGAP000570	18084	26	Tentative 1 significant peptide	0.25
62	0.013	1::AGAP011369-PA	gelsolin|protein_coding|3L:22039143-22040396:-1|gene:AGAP011369	42700	45.9		0.21
61	0.016	1::AGAP012871-PA	hypotheticalprotein|protein_coding|UNKN:35222596-35222803:1|gene:AGAP012871	7459	35.8		1.91
57	0.044	1::AGAP004977-PA	prophenoloxidase|protein_coding|2L:7452452-7454889:-1|gene:AGAP004977	78994	15.1		0.17
56	0.05	1::AGAP013726-PA	hypotheticalprotein|protein_coding|3R:2117529-2118273:1|gene:AGAP013726	19777	16		0.86
55	0.063	1::AGAP002559-PA	alpha-tocopheroltransferprotein-likeprotein|protein_coding|2R:22829180-22837493:-1|gene:AGAP002559	36956	21.7	Tentative 1 significant peptide	0.12
52	0.14	1::AGAP009212-PA	SerineProteaseInhibitor(serpin)|protein_coding|3R:28812172-28813740:-1|gene:AGAP009212	55155	12.3		0.16
40	2	1::AGAP001043-PA	Armadillosegmentpolarityprotein|protein_coding|X:20109548-20157977:1|gene:AGAP001043	91607	3.8	Tentative 1 significant peptide	0.05
35	6	1::AGAP009623-PA	glyceraldehyde3-phosphatedehydrogenase|protein_coding|3R:37154051-37155049:1|gene:AGAP009623	35444	2.1	Tentative 1 significant peptide	0.12
33	11	1::AGAP004803-PA	hypotheticalprotein|protein_coding|2L:3747715-3749485:-1|gene:AGAP004803	23733	5.7	Tentative 1 significant peptide	0.19
32	13	1::AGAP003139-PA	serineproteaseinhibitor(serpin)|protein_coding|2R:33148728-33150321:-1|gene:AGAP003139	50393	7.3	Tentative 1 significant peptide	0.09
32	12	1::AGAP004555-PA	hypotheticalprotein|protein_coding|2R:57582587-57585937:1|gene:AGAP004555	80284	11.5	Tentative 1 significant peptide	0.05
28	32	1::AGAP009473-PA	salivarysecretedmucin3|protein_coding|3R:34029687-34036022:1|gene:AGAP009473	31963	11.2	Tentative 1 significant peptide	0.14
26	55	1::AGAP006495-PA	hypotheticalprotein|protein_coding|2L:33003948-33004205:-1|gene:AGAP006495	9276	9.4	Tentative 1 significant peptide	0.53
26	47	1::AGAP006507-PA	hypotheticalprotein|protein_coding|2L:33172729-33173298:1|gene:AGAP006507	20002	14.3	Tentative 1 significant peptide	0.23
25	64	1::AGAP002091-PA	phosphoribosylformylglycinamidinesynthase|protein_coding|2R:15221789-15227005:-1|gene:AGAP002091	146855	4.1	Tentative 1 significant peptide	0.03
25	65	1::AGAP011700-PA	hypotheticalprotein|protein_coding|3L:31627161-31630483:1|gene:AGAP011700	23228	5.4	Tentative 1 significant peptide	0.19
22	120	1::AGAP003979-PA	elongatorcomplexprotein1|protein_coding|2R:47462448-47466594:-1|gene:AGAP003979	149179	5.1	Tentative 1 significant peptide	0.03
22	130	1::AGAP006934-PA	hypotheticalprotein|protein_coding|2L:40127227-40128852:-1|gene:AGAP006934	50556	4.4	Tentative 1 significant peptide
21	140	1::AGAP000065-PA	hypotheticalprotein|protein_coding|X:1013491-1025167:1|gene:AGAP000065	249915	2.5	Tentative 1 significant peptide	0.02
21	170	1::AGAP002829-PA	ATP-dependentRNAhelicasespindle-E|protein_coding|2R:28069421-28074237:1|gene:AGAP002829	167267	6.4	Tentative 1 significant peptide
20	200	1::AGAP008832-PA	cyclicAMP-dependenttranscriptionfactorATF-6alpha|protein_coding|3R:19124307-19126845:1|gene:AGAP008832	84915	1.2	Tentative 1 significant peptide

## Sheet: SPZ2
Score	Expectation	Protein ID	Protein Name	MW	% Coverage	Comment	empai
488	3.2e-45	3::PBANKA_041770	| organism=Plasmodium_berghei_ANKA | product=alpha tubulin 1 | location=berg04:675960-678013(-) | length=453 | sequence_SO=chromosome | SO=protein_coding	50174	36.6		1.28
481	1.4e-44	3::PBANKA_120690	| organism=Plasmodium_berghei_ANKA | product=tubulin beta chain, putative | location=berg12:255348-257505(-) | length=445 | sequence_SO=chromosome | SO=protein_coding	49758	50.8		1.49
376	4.7e-34	3::PBANKA_040320	| organism=Plasmodium_berghei_ANKA | product=circumsporozoite (CS) protein (CSP) | location=berg04:126555-127577(-) | length=340 | sequence_SO=chromosome | SO=protein_coding	37028	21.5		1.18
326	5.5e-29	3::PBANKA_135570	| organism=Plasmodium_berghei_ANKA | product=myosin A (MyoA) | location=berg13:2088223-2090918(+) | length=817 | sequence_SO=chromosome | SO=protein_coding	92284	29.4		0.96
266	5.1e-23	3::PBANKA_040260	| organism=Plasmodium_berghei_ANKA | product=inner membrane complex protein 1a (IMC1a) | location=berg04:105960-108751(-) | length=784 | sequence_SO=chromosome | SO=protein_coding	91691	31.1		0.37
210	2.2e-17	3::PBANKA_081900	| organism=Plasmodium_berghei_ANKA | product=secreted acid phosphatase, putative,glideosome-associated protein 50, putative (GAP50) | location=berg08:749214-750401(-) | length=395 | sequence_SO=chromosome | SO=protein_coding	44279	29.4		1.31
201	1.5e-16	3::PBANKA_082020	| organism=Plasmodium_berghei_ANKA | product=thioredoxin, putative | location=berg08:795394-796314(+) | length=206 | sequence_SO=chromosome | SO=protein_coding	23399	57.8		1.86
200	2e-16	3::PBANKA_040270	| organism=Plasmodium_berghei_ANKA | product=membrane skeletal protein, putative | location=berg04:111187-112725(+) | length=512 | sequence_SO=chromosome | SO=protein_coding	59425	35.5		0.32
185	6e-15	3::PBANKA_143730	| organism=Plasmodium_berghei_ANKA | product=endoplasmin, putative (GRP94) | location=berg14:1351801-1354227(-) | length=808 | sequence_SO=chromosome | SO=protein_coding	93187	18.8		0.31
181	1.6e-14	3::PBANKA_050180	| organism=Plasmodium_berghei_ANKA | product=conserved Plasmodium protein, unknown function | location=berg05:74408-75181(+) | length=130 | sequence_SO=chromosome | SO=protein_coding	15174	34.6		1.23
170	1.8e-13	3::PBANKA_143230	| organism=Plasmodium_berghei_ANKA | product=cell traversal protein for ookinetes and sporozoites (CelTOS) | location=berg14:1161823-1162380(-) | length=185 | sequence_SO=chromosome | SO=protein_coding	20746	20		1.2
164	7.7e-13	3::PBANKA_091500	| organism=Plasmodium_berghei_ANKA | product=apical membrane antigen 1 (AMA1) | location=berg09:605046-606716(-) | length=556 | sequence_SO=chromosome | SO=protein_coding	63709	25.4		0.38
156	4.5e-12	3::PBANKA_100620	| organism=Plasmodium_berghei_ANKA | product=sporozoite invasion-associated protein 1 (SIAP1) | location=berg10:268810-271809(+) | length=999 | sequence_SO=chromosome | SO=protein_coding	113780	12.4		0.24
145	5.6e-11	3::PBANKA_134980	| organism=Plasmodium_berghei_ANKA | product=sporozoite surface protein 2,thrombospondin-related anonymous protein (TRAP) | location=berg13:1901079-1902899(-) | length=606 | sequence_SO=chromosome | SO=protein_coding	65918	20.3		0.29
136	4.8e-10	3::PBANKA_132640	| organism=Plasmodium_berghei_ANKA | product=glyceraldehyde-3-phosphate dehydrogenase, putative | location=berg13:1022627-1023877(+) | length=337 | sequence_SO=chromosome | SO=protein_coding	36559	34.7		0.76
130	2.1e-09	3::PBANKA_145950	| organism=Plasmodium_berghei_ANKA | product=myosin light chain 1, putative,myosin A tail domain interacting protein MTIP, putative (MTIP) | location=berg14:2228482-2229096(+) | length=204 | sequence_SO=chromosome | SO=protein_coding	23748	35.3		0.68
128	3e-09	3::PBANKA_134010	| organism=Plasmodium_berghei_ANKA | product=L-lactate dehydrogenase (LDH) | location=berg13:1564580-1565530(+) | length=316 | sequence_SO=chromosome | SO=protein_coding	34402	23.4		0.43
126	4.6e-09	3::PBANKA_124060	| organism=Plasmodium_berghei_ANKA | product=membrane skeletal protein, putative | location=berg12:1533422-1534315(+) | length=297 | sequence_SO=chromosome | SO=protein_coding	34295	17.8		0.82
126	5.6e-09	3::PBANKA_071430	| organism=Plasmodium_berghei_ANKA | product=small heat shock protein HSP20 (HSP20) | location=berg07:504847-505788(-) | length=171 | sequence_SO=chromosome | SO=protein_coding	19436	32.7		0.88
126	5e-09	3::PBANKA_071190	| organism=Plasmodium_berghei_ANKA | product=heat shock protein, putative (HSP70) | location=berg07:420169-422250(-) | length=693 | sequence_SO=chromosome | SO=protein_coding	75173	19.5		0.39
124	8e-09	3::PBANKA_112040	| organism=Plasmodium_berghei_ANKA | product=Pfs77 homologue, putative | location=berg11:739707-741578(+) | length=623 | sequence_SO=chromosome | SO=protein_coding	72712	18.6		0.33
123	1e-08	3::PBANKA_080570	| organism=Plasmodium_berghei_ANKA | product=heat shock protein 90, putative (HSP90) | location=berg08:268690-271847(+) | length=720 | sequence_SO=chromosome | SO=protein_coding	83161	15.7		0.22
118	3.1e-08	3::PBANKA_110760	| organism=Plasmodium_berghei_ANKA | product=6-cysteine protein (P38) | location=berg11:268806-269867(-) | length=353 | sequence_SO=chromosome | SO=protein_coding	40785	24.1		0.35
117	3.8e-08	3::PBANKA_094190	| organism=Plasmodium_berghei_ANKA | product=histone H4, putative | location=berg09:1550855-1551166(+) | length=103 | sequence_SO=chromosome | SO=protein_coding	11448	58.3		4.85
116	5.3e-08	3::PBANKA_070280	| organism=Plasmodium_berghei_ANKA | product=protein disulfide isomerase | location=berg07:106464-108021(+) | length=482 | sequence_SO=chromosome | SO=protein_coding	55376	26.8		0.16
114	8.2e-08	3::PBANKA_093840	| organism=Plasmodium_berghei_ANKA | product=endoplasmic reticulum-resident calcium binding protein, putative | location=berg09:1416546-1417574(+) | length=342 | sequence_SO=chromosome | SO=protein_coding	39098	33.6		0.37
112	1.3e-07	3::PBANKA_070190	| organism=Plasmodium_berghei_ANKA | product=GPI-anchored micronemal antigen, putative (GAMA) | location=berg07:77182-79059(+) | length=625 | sequence_SO=chromosome | SO=protein_coding	71020	16.3		0.26
108	3.2e-07	3::PBANKA_120200	| organism=Plasmodium_berghei_ANKA | product=membrane skeletal protein, putative | location=berg12:79580-80416(+) | length=278 | sequence_SO=chromosome | SO=protein_coding	32536	22.7		0.29
103	1.1e-06	3::PBANKA_131270	| organism=Plasmodium_berghei_ANKA | product=gamete egress and sporozoite traversal protein (GEST) | location=berg13:528256-529360(-) | length=249 | sequence_SO=chromosome | SO=protein_coding	28778	14.5		0.54
97	3.6e-06	3::PBANKA_132430	| organism=Plasmodium_berghei_ANKA | product=inner membrane complex protein, putative | location=berg13:958619-959071(+) | length=150 | sequence_SO=chromosome | SO=protein_coding	17514	25.3		0.59
97	3.8e-06	3::PBANKA_113330	| organism=Plasmodium_berghei_ANKA | product=elongation factor 1 alpha (EF-1alpha) | location=berg11:1234585-1235916(-) | length=443 | sequence_SO=chromosome | SO=protein_coding	48928	25.3		0.29
92	1.3e-05	3::PBANKA_020460	| organism=Plasmodium_berghei_ANKA | product=photosensitized INA-labeled protein 1, putative | location=berg02:174635-175303(-) | length=222 | sequence_SO=chromosome | SO=protein_coding	25894	26.1		0.61
89	2.3e-05	3::PBANKA_030660	| organism=Plasmodium_berghei_ANKA | product=conserved Plasmodium protein, unknown function | location=berg03:231687-233138(-) | length=483 | sequence_SO=chromosome | SO=protein_coding	55442	25.5		0.35
84	7.5e-05	3::PBANKA_060590	| organism=Plasmodium_berghei_ANKA | product=conserved Plasmodium protein, unknown function | location=berg06:241606-242746(+) | length=351 | sequence_SO=chromosome | SO=protein_coding	41161	27.1		0.35
80	0.00019	3::PBANKA_071260	| organism=Plasmodium_berghei_ANKA | product=14-3-3 protein, putative (14-3-3I) | location=berg07:446001-447492(-) | length=262 | sequence_SO=chromosome | SO=protein_coding	30185	31.3	Tentative 1 significant peptide	0.15
79	0.00023	3::PBANKA_122540	| organism=Plasmodium_berghei_ANKA | product=conserved Plasmodium protein, unknown function | location=berg12:939824-940114(-) | length=96 | sequence_SO=chromosome | SO=protein_coding	10690	21.9	Tentative 1 significant peptide	0.46
78	0.00031	3::PBANKA_135560	| organism=Plasmodium_berghei_ANKA | product=sporozoite protein essential for cell traversal (SPECT) | location=berg13:2084406-2085723(-) | length=241 | sequence_SO=chromosome | SO=protein_coding	27728	17		0.34
77	0.00038	3::PBANKA_145930	| organism=Plasmodium_berghei_ANKA | product=actin I | location=berg14:2218445-2219575(+) | length=376 | sequence_SO=chromosome | SO=protein_coding	41858	43.6		0.48
76	0.00047	3::PBANKA_134250	| organism=Plasmodium_berghei_ANKA | product=conserved Plasmodium protein, unknown function | location=berg13:1661276-1665841(+) | length=1521 | sequence_SO=chromosome | SO=protein_coding	171981	4.7		0.05
75	0.00059	3::PBANKA_111530	| organism=Plasmodium_berghei_ANKA | product=glideosome-associated protein 40, putative (GAP40) | location=berg11:565711-567087(-) | length=458 | sequence_SO=chromosome | SO=protein_coding	52083	3.7		0.17
74	0.00087	3::PBANKA_135490	| organism=Plasmodium_berghei_ANKA | product=conserved Plasmodium protein, unknown function | location=berg13:2061805-2063190(-) | length=461 | sequence_SO=chromosome | SO=protein_coding	53262	13.7		0.26
74	0.00074	3::PBANKA_120940	| organism=Plasmodium_berghei_ANKA | product=inner membrane complex protein, putative | location=berg12:330196-331201(-) | length=143 | sequence_SO=chromosome | SO=protein_coding	16407	20.3		0.64
71	0.0015	3::PBANKA_140920	| organism=Plasmodium_berghei_ANKA | product=conserved Plasmodium protein, unknown function | location=berg14:353180-353644(-) | length=154 | sequence_SO=chromosome | SO=protein_coding	17394	43.5		0.6
70	0.0018	3::PBANKA_143660	| organism=Plasmodium_berghei_ANKA | product=inner membrane complex protein 1h (IMC1h) | location=berg14:1329345-1330883(+) | length=512 | sequence_SO=chromosome | SO=protein_coding	58665	17.4		0.15
70	0.0019	3::PBANKA_050140	| organism=Plasmodium_berghei_ANKA | product=conserved Plasmodium protein, unknown function | location=berg05:62920-63687(-) | length=255 | sequence_SO=chromosome | SO=protein_coding	29108	23.5		0.53
66	0.0048	3::PBANKA_123370	| organism=Plasmodium_berghei_ANKA | product=conserved Plasmodium protein, unknown function | location=berg12:1272267-1273361(-) | length=211 | sequence_SO=chromosome | SO=protein_coding	24320	12.3		0.4
66	0.0048	3::PBANKA_030470	| organism=Plasmodium_berghei_ANKA | product=serine repeat antigen 5 (SERA5) | location=berg03:151260-154313(-) | length=719 | sequence_SO=chromosome | SO=protein_coding	83380	12		0.1
65	0.0066	3::PBANKA_121650	| organism=Plasmodium_berghei_ANKA | product=peptidyl-prolyl cis-trans isomerase, putative (CYP19A) | location=berg12:595587-596099(+) | length=170 | sequence_SO=chromosome | SO=protein_coding	18806	13.5		0.55
64	0.0087	3::PBANKA_132930	| organism=Plasmodium_berghei_ANKA | product=40S ribosomal protein S3, putative | location=berg13:1175944-1177217(+) | length=222 | sequence_SO=chromosome | SO=protein_coding	24720	18	Tentative 1 significant peptide	0.18
63	0.009	3::PBANKA_030250	| organism=Plasmodium_berghei_ANKA | product=hexose transporter (HT) | location=berg03:82117-83634(-) | length=505 | sequence_SO=chromosome | SO=protein_coding	56349	2.4	Tentative 1 significant peptide	0.08
57	0.037	3::PBANKA_111710	| organism=Plasmodium_berghei_ANKA | product=histone H3, putative (H3.3) | location=berg11:626274-626684(+) | length=136 | sequence_SO=chromosome | SO=protein_coding	15432	19.9		0.69
52	0.14	3::PBANKA_131130	| organism=Plasmodium_berghei_ANKA | product=conserved Plasmodium protein, unknown function | location=berg13:481495-482148(+) | length=144 | sequence_SO=chromosome | SO=protein_coding	16701	33.3		0.28
46	0.5	3::PBANKA_142290	| organism=Plasmodium_berghei_ANKA | product=conserved Plasmodium protein, unknown function | location=berg14:840736-841917(+) | length=393 | sequence_SO=chromosome | SO=protein_coding	44369	13		0.1
46	0.47	3::PBANKA_083040	| organism=Plasmodium_berghei_ANKA | product=conserved Plasmodium protein, unknown function | location=berg08:1142166-1143105(-) | length=272 | sequence_SO=chromosome | SO=protein_coding	31710	28.7	Tentative 1 significant peptide	0.14
45	0.6	3::PBANKA_081070	| organism=Plasmodium_berghei_ANKA | product=subpellicular microtubule protein 1, putative (SPM1) | location=berg08:472258-473247(+) | length=329 | sequence_SO=chromosome | SO=protein_coding	38300	22.8		0.24
44	0.75	3::PBANKA_146490	| organism=Plasmodium_berghei_ANKA | product=rhoptry neck protein 3, putative (RON3) | location=berg14:2393079-2400993(-) | length=2248 | sequence_SO=chromosome | SO=protein_coding	264656	4.1	Tentative 1 significant peptide	0.02
44	0.73	3::PBANKA_091430	| organism=Plasmodium_berghei_ANKA | product=protein disulfide isomerase related protein, putative | location=berg09:581032-582303(+) | length=423 | sequence_SO=chromosome | SO=protein_coding	49182	6.1	Tentative 1 significant peptide	0.09
43	1	3::PBANKA_094180	| organism=Plasmodium_berghei_ANKA | product=histone H2B, putative (H2B) | location=berg09:1547427-1547783(-) | length=118 | sequence_SO=chromosome | SO=protein_coding	13249	34.7	Tentative 1 significant peptide	0.36
42	1.4	3::PBANKA_052390	| organism=Plasmodium_berghei_ANKA | product=glideosome associated protein with multiple membrane spans 2, putative (GAPM2) | location=berg05:885228-886421(+) | length=367 | sequence_SO=chromosome | SO=protein_coding	42259	17.2	Tentative 1 significant peptide	0.1
41	1.7	3::PBANKA_142520	| organism=Plasmodium_berghei_ANKA | product=conserved Plasmodium protein, unknown function | location=berg14:912168-913481(+) | length=437 | sequence_SO=chromosome | SO=protein_coding	50334	20.4		0.09
41	1.6	3::PBANKA_142330	| organism=Plasmodium_berghei_ANKA | product=DNA/RNA-binding protein Alba 1, putative (ALBA1) | location=berg14:854273-855001(-) | length=242 | sequence_SO=chromosome | SO=protein_coding	26864	4.5	Tentative 1 significant peptide	0.17
41	1.6	3::PBANKA_111090	| organism=Plasmodium_berghei_ANKA | product=conserved Plasmodium protein, unknown function | location=berg11:404997-406706(+) | length=569 | sequence_SO=chromosome | SO=protein_coding	67123	9.7		0.13
40	1.9	3::PBANKA_110670	| organism=Plasmodium_berghei_ANKA | product=60S ribosomal protein L4, putative | location=berg11:239269-240504(-) | length=411 | sequence_SO=chromosome | SO=protein_coding	46103	2.7	Tentative 1 significant peptide	0.09
39	2.6	3::PBANKA_145030	| organism=Plasmodium_berghei_ANKA | product=ATP synthase subunit beta, mitochondrial, putative | location=berg14:1895053-1896654(+) | length=533 | sequence_SO=chromosome | SO=protein_coding	57848	4.3	Tentative 1 significant peptide	0.07
39	2.7	3::PBANKA_081890	| organism=Plasmodium_berghei_ANKA | product=heat shock protein 70, putative | location=berg08:745208-747477(+) | length=651 | sequence_SO=chromosome | SO=protein_coding	72103	16.1		0.06
39	2.5	3::PBANKA_061920	| organism=Plasmodium_berghei_ANKA | product=secreted ookinete protein, putative (PSOP1) | location=berg06:742115-743554(+) | length=479 | sequence_SO=chromosome | SO=protein_coding	54681	5.8		0.16
38	3.5	3::PBANKA_123170	| organism=Plasmodium_berghei_ANKA | product=60S ribosomal protein L8, putative | location=berg12:1206605-1207539(-) | length=260 | sequence_SO=chromosome | SO=protein_coding	27873	10.4	Tentative 1 significant peptide	0.16
38	3	3::PBANKA_111750	| organism=Plasmodium_berghei_ANKA | product=ribosomal protein L27a, putative | location=berg11:638181-638796(+) | length=148 | sequence_SO=chromosome | SO=protein_coding	16826	16.2	Tentative 1 significant peptide	0.27
38	3.5	3::PBANKA_091090	| organism=Plasmodium_berghei_ANKA | product=conserved Plasmodium protein, unknown function | location=berg09:443475-444091(+) | length=147 | sequence_SO=chromosome | SO=protein_coding	17121	10.2	Tentative 1 significant peptide	0.27
38	2.9	3::PBANKA_090900	| organism=Plasmodium_berghei_ANKA | product=carbonic anhydrase, putative | location=berg09:342335-344424(-) | length=633 | sequence_SO=chromosome | SO=protein_coding	75179	4.7	Tentative 1 significant peptide	0.06
37	3.7	3::PBANKA_145670	| organism=Plasmodium_berghei_ANKA | product=conserved Plasmodium protein, unknown function | location=berg14:2126557-2126969(-) | length=77 | sequence_SO=chromosome | SO=protein_coding	9096	37.7	Tentative 1 significant peptide	0.55
37	4.4	3::PBANKA_144480	| organism=Plasmodium_berghei_ANKA | product=conserved Plasmodium protein, unknown function | location=berg14:1669708-1671045(-) | length=445 | sequence_SO=chromosome | SO=protein_coding	52279	9.7	Tentative 1 significant peptide	0.08
36	4.5	3::PBANKA_131480	| organism=Plasmodium_berghei_ANKA | product=elongation factor 2, putative | location=berg13:605922-608420(+) | length=832 | sequence_SO=chromosome | SO=protein_coding	93315	7.7		0.05
31	17	3::PBANKA_143760	| organism=Plasmodium_berghei_ANKA | product=glideosome-associated protein 45, putative | location=berg14:1374739-1375293(+) | length=184 | sequence_SO=chromosome | SO=protein_coding	20949	14.1		0.48
31	16	3::PBANKA_094150	| organism=Plasmodium_berghei_ANKA | product=40S ribosomal protein S4, putative | location=berg09:1537194-1538255(+) | length=261 | sequence_SO=chromosome | SO=protein_coding	29825	7.3	Tentative 1 significant peptide	0.15
30	21	3::PBANKA_122920	| organism=Plasmodium_berghei_ANKA | product=60S ribosomal protein L19, putative | location=berg12:1110410-1111456(-) | length=180 | sequence_SO=chromosome | SO=protein_coding	21582	4.4	Tentative 1 significant peptide	0.21
30	20	3::PBANKA_112560	| organism=Plasmodium_berghei_ANKA | product=pyruvate kinase, putative | location=berg11:921009-923265(+) | length=511 | sequence_SO=chromosome | SO=protein_coding	55512	14.3	Tentative 1 significant peptide	0.08
30	19	3::PBANKA_090860	| organism=Plasmodium_berghei_ANKA | product=conserved Plasmodium protein, unknown function | location=berg09:333071-333731(-) | length=166 | sequence_SO=chromosome | SO=protein_coding	18736	10.8	Tentative 1 significant peptide	0.24
28	31	3::PBANKA_110430	| organism=Plasmodium_berghei_ANKA | product=conserved Plasmodium protein, unknown function | location=berg11:147962-149302(+) | length=446 | sequence_SO=chromosome | SO=protein_coding	52519	6.1	Tentative 1 significant peptide	0.08
27	38	3::PBANKA_121400	| organism=Plasmodium_berghei_ANKA | product=heat shock protein 60, putative | location=berg12:508279-510311(-) | length=579 | sequence_SO=chromosome | SO=protein_coding	62208	7.3	Tentative 1 significant peptide	0.07
27	36	3::PBANKA_051300	| organism=Plasmodium_berghei_ANKA | product=conserved Plasmodium protein, unknown function | location=berg05:503629-504853(-) | length=366 | sequence_SO=chromosome | SO=protein_coding	43161	9.6	Tentative 1 significant peptide	0.1
26	54	3::PBANKA_136030	| organism=Plasmodium_berghei_ANKA | product=DNA/RNA-binding protein Alba 4, putative (ALBA4) | location=berg13:2287319-2288555(-) | length=374 | sequence_SO=chromosome | SO=protein_coding	42139	5.6	Tentative 1 significant peptide	0.1
26	49	3::PBANKA_080760	| organism=Plasmodium_berghei_ANKA | product=40S ribosomal protein S11, putative | location=berg08:357334-358497(-) | length=161 | sequence_SO=chromosome | SO=protein_coding	18708	6.2	Tentative 1 significant peptide	0.24
25	57	3::PBANKA_101950	| organism=Plasmodium_berghei_ANKA | product=60S ribosomal protein L5, putative | location=berg10:771314-772936(+) | length=293 | sequence_SO=chromosome | SO=protein_coding	33861	12.3	Tentative 1 significant peptide	0.13
25	65	3::PBANKA_101940	| organism=Plasmodium_berghei_ANKA | product=60S ribosomal protein L7-3, putative | location=berg10:768341-769625(-) | length=284 | sequence_SO=chromosome | SO=protein_coding	33263	3.9	Tentative 1 significant peptide	0.13
25	62	3::PBANKA_092120	| organism=Plasmodium_berghei_ANKA | product=conserved Plasmodium protein, unknown function | location=berg09:811617-811999(-) | length=70 | sequence_SO=chromosome | SO=protein_coding	8044	48.6	Tentative 1 significant peptide	0.65
25	71	3::PBANKA_082160	| organism=Plasmodium_berghei_ANKA | product=conserved Plasmodium protein, unknown function | location=berg08:844042-845550(+) | length=502 | sequence_SO=chromosome | SO=protein_coding	59819	2	Tentative 1 significant peptide	0.07
24	72	3::PBANKA_123180	| organism=Plasmodium_berghei_ANKA | product=60S ribosomal protein L12, putative | location=berg12:1209071-1209860(-) | length=165 | sequence_SO=chromosome | SO=protein_coding	18203	32.1	Tentative 1 significant peptide	0.25
22	120	3::PBANKA_123480	| organism=Plasmodium_berghei_ANKA | product=40S ribosomal protein S9, putative | location=berg12:1311384-1312484(+) | length=189 | sequence_SO=chromosome | SO=protein_coding	22132	11.1	Tentative 1 significant peptide
22	130	3::PBANKA_113500	| organism=Plasmodium_berghei_ANKA | product=HVA22-like protein, putative | location=berg11:1291846-1292307(-) | length=153 | sequence_SO=chromosome | SO=protein_coding	18353	6.5	Tentative 1 significant peptide
22	130	3::PBANKA_094360	| organism=Plasmodium_berghei_ANKA | product=60S acidic ribosomal protein P1, putative | location=berg09:1621360-1622017(+) | length=119 | sequence_SO=chromosome | SO=protein_coding	12890	12.6	Tentative 1 significant peptide
22	130	3::PBANKA_041820	| organism=Plasmodium_berghei_ANKA | product=Rab7, putative | location=berg04:713368-715403(+) | length=206 | sequence_SO=chromosome | SO=protein_coding	23703	11.7	Tentative 1 significant peptide
21	160	3::PBANKA_142350	| organism=Plasmodium_berghei_ANKA | product=60S ribosomal protein L13-2, putative | location=berg14:859336-860083(-) | length=215 | sequence_SO=chromosome | SO=protein_coding	25403	11.6	Tentative 1 significant peptide
21	150	3::PBANKA_121430	| organism=Plasmodium_berghei_ANKA | product=enolase, putative (ENO) | location=berg12:517612-519171(+) | length=446 | sequence_SO=chromosome | SO=protein_coding	48995	5.2	Tentative 1 significant peptide	0.09

## Sheet: AG2
Score	Expectation	Protein ID	Protein Name	MW	% Coverage	Comment	empai
4860	0	1::AGAP009918-PA	hypotheticalprotein|protein_coding|3R:45291206-45300124:1|gene:AGAP009918	339320	52.8		3.35
4423	0	1::AGAP009917-PA	hypotheticalprotein|protein_coding|3R:45281286-45290207:-1|gene:AGAP009917	338061	56.3		3.88
1641	0	1::AGAP008284-PA	hypotheticalprotein|protein_coding|3R:8562844-8563492:-1|gene:AGAP008284	18720	80.6		49.34
1572	0	1::AGAP011026-PA	5'nucleotidase,ecto|protein_coding|3L:14583939-14586101:-1|gene:AGAP011026	63436	57.5		4.46
1420	0	1::AGAP008279-PA	LongformD7salivaryprotein|protein_coding|3R:8545938-8547063:1|gene:AGAP008279	36082	79		20.83
1087	3.9e-105	1::AGAP008282-PA	hypotheticalprotein|protein_coding|3R:8559769-8560424:-1|gene:AGAP008282	18457	77.4		52.96
928	3.5e-89	1::AGAP008278-PA	LongformD7salivaryprotein|protein_coding|3R:8544054-8545174:1|gene:AGAP008278	35553	72.7		8.05
862	1.2e-82	1::AGAP000610-PA	hypotheticalprotein|protein_coding|X:11077270-11078565:1|gene:AGAP000610	49220	55.2		3.93
825	6e-79	1::AGAP006421-PA	Venomallergen|protein_coding|2L:31693764-31694704:1|gene:AGAP006421	28938	65		3.76
792	1.3e-75	1::AGAP008281-PA	hypotheticalprotein|protein_coding|3R:8558236-8558864:-1|gene:AGAP008281	19281	57		22.89
756	4.7e-72	1::AGAP004334-PA	hypotheticalprotein|protein_coding|2R:54712520-54713599:-1|gene:AGAP004334	38178	59		4.62
729	2.5e-69	1::AGAP008283-PA	hypotheticalprotein|protein_coding|3R:8561589-8562220:-1|gene:AGAP008283	18624	35.5		2.72
725	6.9e-69	1::AGAP005822-PA	hypotheticalprotein|protein_coding|2L:21865535-21867076:1|gene:AGAP005822	55195	31.8		1.28
642	1.2e-60	1::AGAP011971-PA	Ser/Thrproteinphosphatase/nucleotidase|protein_coding|3L:35698416-35700456:1|gene:AGAP011971	61760	45.2		2.34
558	3.3e-52	1::AGAP000607-PA	SG1-likesalivaryprotein|protein_coding|X:11074262-11075440:-1|gene:AGAP000607	44517	48.7		2.34
471	1.6e-43	1::AGAP002102-PA	hypotheticalprotein|protein_coding|2R:15435583-15437440:1|gene:AGAP002102	67175	35.1		1.68
350	2.1e-31	1::AGAP000612-PA	hypotheticalprotein|protein_coding|X:11082881-11084086:1|gene:AGAP000612	46085	35.4		1.93
334	8.1e-30	1::AGAP000150-PA	GSG6salivaryprotein|protein_coding|X:2405694-2406041:-1|gene:AGAP000150	13046	56.5		15.2
326	5.2e-29	1::AGAP006494-PA	hypotheticalprotein|protein_coding|2L:33002184-33002459:-1|gene:AGAP006494	9850	36.3	Tentative 1 significant peptide	0.5
306	5e-27	1::AGAP006504-PA	hypotheticalprotein|protein_coding|2L:33166290-33166811:-1|gene:AGAP006504	17654	11	Tentative 1 significant peptide	0.26
305	6.7e-27	1::AGAP000611-PA	hypotheticalprotein|protein_coding|X:11079041-11080288:1|gene:AGAP000611	48266	48.2		1.79
283	9.8e-25	1::AGAP008306-PA	hypotheticalprotein|protein_coding|3R:8809875-8810238:1|gene:AGAP008306	10126	51.1		6.32
263	9.3e-23	1::AGAP000548-PA	GSG1bsalivaryproteins|protein_coding|X:9838307-9839464:1|gene:AGAP000548	43573	33.5		0.94
259	2.6e-22	1::AGAP008307-PA	hypotheticalprotein|protein_coding|3R:8811666-8812005:1|gene:AGAP008307	10001	66.7		6.48
233	9.9e-20	1::AGAP000609-PA	hypotheticalprotein|protein_coding|X:11075771-11076976:1|gene:AGAP000609	46486	39.4		1.9
227	3.7e-19	1::AGAP006371-PA	Amyrel|protein_coding|2L:30561675-30563157:-1|gene:AGAP006371	51592	22.2		1.06
204	7.3e-17	1::AGAP008280-PA	hypotheticalprotein|protein_coding|3R:8557291-8557862:-1|gene:AGAP008280	18785	59		2.69
198	3e-16	1::AGAP007347-PA	C-TypeLysozyme.|protein_coding|2L:45981093-45981661:-1|gene:AGAP007347	15327	57.9		1.22
187	3.9e-15	1::AGAP001374-PA	hypotheticalprotein|protein_coding|2R:4001237-4002412:1|gene:AGAP001374	43756	47.8		0.76
171	1.7e-13	1::AGAP013423-PA	hypotheticalprotein|protein_coding|2R:47694883-47696137:-1|gene:AGAP013423	42735	20.1		0.34
106	4.5e-07	1::AGAP008216-PA	GSG7salivaryprotein|protein_coding|3R:6962612-6963221:-1|gene:AGAP008216	16282	16.6		1.11
102	1.2e-06	1::AGAP005095-PA	actinbeta/gamma1|protein_coding|2L:9969318-9971412:1|gene:AGAP005095	41750	31.9		0.35
97	4.1e-06	1::AGAP009502-PA	hypotheticalprotein|protein_coding|3R:34805842-34806467:1|gene:AGAP009502	21087	24.7		0.79
94	7.4e-06	1::AGAP006495-PA	hypotheticalprotein|protein_coding|2L:33003948-33004205:-1|gene:AGAP006495	9276	21.2		1.36
82	0.00013	1::AGAP004551-PA	Gamma-interferon-induciblelysosomalthiolreductase|protein_coding|2R:57539514-57542459:1|gene:AGAP004551	26810	14.1		0.58
81	0.00016	1::AGAP008215-PA	GSG7salivaryprotein|protein_coding|3R:6961161-6961679:-1|gene:AGAP008215	16365	25.5	Tentative 1 significant peptide	0.65
66	0.0045	1::AGAP011369-PA	gelsolin|protein_coding|3L:22039143-22040396:-1|gene:AGAP011369	42700	26.8		0.47
65	0.0064	1::AGAP010735-PA	hemeperoxidase|protein_coding|3L:9089962-9103038:-1|gene:AGAP010735	139191	12.4		0.09
54	0.081	1::AGAP004632-PA	defensinanti-microbialpeptide|protein_coding|2R:58677012-58677293:1|gene:AGAP004632	9961	22.6	Tentative 1 significant peptide	0.5
46	0.49	1::AGAP006507-PA	hypotheticalprotein|protein_coding|2L:33172729-33173298:1|gene:AGAP006507	20002	14.3		0.23
45	0.66	1::AGAP013726-PA	hypotheticalprotein|protein_coding|3R:2117529-2118273:1|gene:AGAP013726	19777	24.3		0.23
36	5.4	1::AGAP001826-PA	lipophorin|protein_coding|2R:11117036-11163371:-1|gene:AGAP001826	371031	6.6		0.01
35	6.5	1::AGAP004874-PA	hypotheticalprotein|protein_coding|2L:4821176-4825510:-1|gene:AGAP004874	100024	2.6	Tentative 1 significant peptide	0.04
34	7.5	1::AGAP008004-PA	hypotheticalprotein|protein_coding|3R:3999313-3999767:-1|gene:AGAP008004	11158	9.7	Tentative 1 significant peptide	0.43
31	16	1::AGAP028186-PA	hypotheticalprotein|protein_coding|3R:21042305-21042703:-1|gene:AGAP028186	8725	22	Tentative 1 significant peptide	0.58
30	22	1::AGAP005735-PA	hypotheticalprotein|protein_coding|2L:19966603-19968896:1|gene:AGAP005735	78101	2.8	Tentative 1 significant peptide	0.05
29	26	1::AGAP001988-PA	hypotheticalprotein|protein_coding|2R:13208876-13209867:1|gene:AGAP001988	30933	10.7	Tentative 1 significant peptide	0.14
28	32	1::AGAP000727-PA	adenylatecyclase1|protein_coding|X:13212860-13229038:1|gene:AGAP000727	243930	3	Tentative 1 significant peptide	0.02
26	54	1::AGAP006937-PA	ubiquitin-conjugatingenzymeE2variant|protein_coding|2L:40163771-40164941:-1|gene:AGAP006937	16213	4.9	Tentative 1 significant peptide	0.29
26	51	1::AGAP004803-PA	hypotheticalprotein|protein_coding|2L:3747715-3749485:-1|gene:AGAP004803	23733	5.7	Tentative 1 significant peptide
25	63	1::AGAP011836-PA	hypotheticalprotein|protein_coding|3L:33916549-33918291:1|gene:AGAP011836	23693	3.5	Tentative 1 significant peptide	0.2
24	85	1::AGAP012433-PA	hypotheticalprotein|protein_coding|UNKN:652219-657021:-1|gene:AGAP012433	103809	1.4	Tentative 1 significant peptide	0.04
23	110	1::AGAP008438-PA	hypotheticalprotein|protein_coding|3R:10799243-10800598:1|gene:AGAP008438	44651	4.7	Tentative 1 significant peptide
23	99	1::AGAP003279-PA	superkillerprotein3|protein_coding|2R:34797252-34801414:-1|gene:AGAP003279	141553	5.4	Tentative 1 significant peptide	0.03
23	99	1::AGAP000671-PA	Ras-relatedproteinRab-10|protein_coding|X:11847967-11853440:-1|gene:AGAP000671	23243	19.1	Tentative 1 significant peptide
22	130	1::AGAP012871-PA	hypotheticalprotein|protein_coding|UNKN:35222596-35222803:1|gene:AGAP012871	7459	35.8	Tentative 1 significant peptide	0.71
21	150	1::AGAP012021-PA	hypotheticalprotein|protein_coding|3L:36502002-36505334:-1|gene:AGAP012021	96817	3.8	Tentative 1 significant peptide	0.04
21	150	1::AGAP010566-PA	ORM1-like3|protein_coding|3L:6429413-6430024:-1|gene:AGAP010566	17236	5.3	Tentative 1 significant peptide	0.27
21	160	1::AGAP004363-PA	transcriptionelongationfactorB,polypeptide3|protein_coding|2R:55069847-55073548:1|gene:AGAP004363	72434	5.5	Tentative 1 significant peptide	0.06

[truncated: 7 more sheets: SPZ3, AG3, Naïve 1, Naïve 2, Naïve 3, AS1, PfSPZ1]
